# Supplementary material for: Predicted shifts in bacterial and algal contributions to DMSP and DMS dynamics during a coastal spring–summer bloom
Source: ISME J. 2026 Jun 11;20(1):wrag141. doi: 10.1093/ismejo/wrag141 (PMC13310141; doi:10.1093/ismejo/wrag141)
Supplement: Supplementary_material_wrag141 [file supplementary_material_wrag141.zip]

Archive with 2 entries (2 files):
- L4_Supplementary_figures.docx
- L4_Supplementary_tables.xlsx
