# Supplementary material for: Predicted shifts in bacterial and algal contributions to DMSP and DMS dynamics during a coastal spring–summer bloom
Source: ISME J. 2026 Jun 11;20(1):wrag141. doi: 10.1093/ismejo/wrag141 (PMC13310141; doi:10.1093/ismejo/wrag141)
Supplement: Supplementary_material_wrag141 [file supplementary_material_wrag141.zip › L4_Supplementary_tables.xlsx]

## Sheet: Table S1
Table S1 Sample definition and metadata.
Sample ID	Date	Phase	Station	Longtitude	Latitude	Depth (m)	DMSPp (nM)	DMS (nM)	DMSPp:Chl-a	DMSP production rate in 0.7-3 μm (nM / d)	DMSP production rate in >3 μm (nM / d)	Temperature (℃)	Chl a (μg / L)	Salinity (PSU)	Oxygen (μM)	Nitrite (μM)	Nitrate (μM)	Ammonia (μM)	Silicate (μM)	Phosphate (μM)	Synechococcus (mg C / m3)	Heterotrophic bacteria (mg C / m3)
3_23	2021-03-23	Pre-bloom	L4	-4.22	50.25	10	7.0176	2.58	9.42719	0.64	<	9.1795	0.7444	34.9123	134.162	0.33	7.685	0.32	2.14	0.505	2.55071	13.3155
3_30	2021-03-30	Pre-bloom	L4	-4.22	50.25	10	22.9817	1.94764	24.4096			9.3537	0.9415	34.9568	136.326	0.3	5.88	0.28	1.81	0.435	2.03181	9.02476
4_06	2021-04-06	Pre-bloom	L4	-4.22	50.25	10	19.925	1.97421	22.2452			9.4213	0.8957	34.9771	134.422	0.29	5.68	0.38	1.885	0.535	1.27878	11.2816
4_13	2021-04-13	Diatom bloom	L4	-4.22	50.25	10	20.5113	2.04397	12.9711	5.69036	6.38043	9.3399	1.5813	35.007	137.532	0.27	4.67	0.21	1.45	0.36	1.10799	11.5627
4_20	2021-04-20	Diatom bloom	L4	-4.22	50.25	10	70.036	6.2984	33.0047			9.9358	2.122	35.0439	162.483	0.1	0.505	0.16	0.68	0.13	0.545892	11.7098
4_27	2021-04-27	Diatom bloom	L4	-4.22	50.25	10	48.5393	5.23556	24.0472	11.4818	12.8848	9.8757	2.0185	35.0677	149.135	0.07	0.6	0.265	0.59	0.13	0.230538	12.4399
5_04	2021-05-04	Diatom bloom	L4	-4.22	50.25	10	45.3162	27.4106	21.2443			10.1819	2.1331	35.0402	144.572	0.03	0.14	0.25	0.71	0.11	0.0710041	8.66248
5_12	2021-05-12	Diatom bloom	L4	-4.22	50.25	10	50.4691	3.19091	45.3614	13.4359	8.50779	10.775	1.1126	35.0035	134.613	<	<	<	0.65	0.08	0.109242	14.544
5_17	2021-05-17	Diatom bloom	L4	-4.22	50.25	10	44.3023	3.19165	26.5506			11.1566	1.6686	34.9023	134.383	<	<	0.14	1.11	0.12	0.163676	20.1735
5_25	2021-05-25	Diatom bloom	L4	-4.22	50.25	10	36.9827	2.2423	19.3333	13.4351	6.50844	11.0313	1.9129	35.0355	132.773	0.08	1.115	0.58	1.29	0.09	0.944393	22.1307
6_02	2021-06-02	Dinoflagellate bloom	L4	-4.22	50.25	10						12.5002	0.8107	35.0238	132.899	<	<	0.07	0.24	0.04	0.502524	16.9213
6_07	2021-06-07	Dinoflagellate bloom	L4	-4.22	50.25	10	35.7534	13.4289	36.6175	28.8696	1.35344	12.7662	0.9764	35.0447	138.142	<	<	0.1	0.29	0.05	0.275417	20.5111
6_14	2021-06-14	Dinoflagellate bloom	L4	-4.22	50.25	10	36.0348	1.77857	47.5205			14.6605	0.7583	35.2321	131.049	<	<	<	0.12	0.03	4.25569	70.7222
6_21	2021-06-21	Dinoflagellate bloom	L4	-4.22	50.25	10	66.4192	8.63651	45.2416	22.0806	4.33248	14.6042	1.4681	34.9407	131.385	<	<	<	0.14	0.02	1.28095	18.2824
6_28	2021-06-28	Dinoflagellate bloom	L4	-4.22	50.25	10	164.757	20.3573	106.048			15.6403	1.5536	34.9131	129.454	<	<	<	0.25	<	26.1985	40.987
7_05	2021-07-05	Dinoflagellate bloom	L4	-4.22	50.25	10	53.1969	5.40822	61.3716	8.83525	1.85945	14.4685	0.8668	34.9115	122.927	<	<	0.04	0.175	0.03	5.0357	19.1343
7_19	2021-07-19	Dinoflagellate bloom	L4	-4.22	50.25	10	53.512		43.488	19.0291	17.8862	15.0319	1.2305	35.7833	104.376	0.02	0.17	<	1.03	0.06	5.73384	18.1585
"<" means too low to be detected.

## Sheet: Table S2
Table S2 Information of 16S rRNA gene amplicons, metagenomes, metatranscriptomes used.
Sample ID	Sample group	Sample Type	Filter size (μm)	Metagenome accession number	16S rRNA gene amplicon accession number	Metatranscriptome accession number
D3_23_1	3_23 (n=3)	DNA	0.22	PRJNA901156	PRJNA901154
D3_23_2	3_23 (n=3)	DNA	0.22
D3_23_3	3_23 (n=3)	DNA	0.22
D4_13_1	4_13 (n=3)	DNA	0.22
D4_13_2	4_13 (n=3)	DNA	0.22
D4_13_3	4_13 (n=3)	DNA	0.22
D4_20_1	4_20 (n=2)	DNA	0.22
D4_20_2	4_20 (n=2)	DNA	0.22
D4_27_1	4_27 (n=3)	DNA	0.22
D4_27_2	4_27 (n=3)	DNA	0.22
D4_27_3	4_27 (n=3)	DNA	0.22
D5_04_1	5_04 (n=2)	DNA	0.22
D5_04_2	5_04 (n=2)	DNA	0.22
D5_12_1	5_12 (n=3)	DNA	0.22
D5_12_2	5_12 (n=3)	DNA	0.22
D5_12_3	5_12 (n=3)	DNA	0.22
D5_25_1	5_25 (n=3)	DNA	0.22
D5_25_2	5_25 (n=3)	DNA	0.22
D5_25_3	5_25 (n=3)	DNA	0.22
D6_07_1	6_07 (n=3)	DNA	0.22
D6_07_2	6_07 (n=3)	DNA	0.22
D6_07_3	6_07 (n=3)	DNA	0.22
D6_21_1	6_21 (n=3)	DNA	0.22
D6_21_2	6_21 (n=3)	DNA	0.22
D6_21_3	6_21 (n=3)	DNA	0.22
D6_28_1	6_28 (n=2)	DNA	0.22
D6_28_2	6_28 (n=2)	DNA	0.22
D7_05_1	7_05 (n=3)	DNA	0.22
D7_05_2	7_05 (n=3)	DNA	0.22
D7_05_3	7_05 (n=3)	DNA	0.22
D7_19_1	7_19 (n=3)	DNA	0.22
D7_19_2	7_19 (n=3)	DNA	0.22
D7_19_3	7_19 (n=3)	DNA	0.22
R3_23_1	3_23 (n=3)	RNA	0.22			PRJNA901170
R3_23_2	3_23 (n=3)	RNA	0.22
R3_23_3	3_23 (n=3)	RNA	0.22
R4_13_1	4_13 (n=3)	RNA	0.22
R4_13_2	4_13 (n=3)	RNA	0.22
R4_13_3	4_13 (n=3)	RNA	0.22
R4_20_1	4_20 (n=2)	RNA	0.22
R4_20_2	4_20 (n=2)	RNA	0.22
R4_27_1	4_27 (n=2)	RNA	0.22
R4_27_3	4_27 (n=2)	RNA	0.22
R5_04_1	5_04 (n=2)	RNA	0.22
R5_04_2	5_04 (n=2)	RNA	0.22
R5_12_1	5_12 (n=3)	RNA	0.22
R5_12_2	5_12 (n=3)	RNA	0.22
R5_12_3	5_12 (n=3)	RNA	0.22
R5_25_1	5_25 (n=3)	RNA	0.22
R5_25_2	5_25 (n=3)	RNA	0.22
R5_25_3	5_25 (n=3)	RNA	0.22
R6_07_1	6_07 (n=3)	RNA	0.22
R6_07_2	6_07 (n=3)	RNA	0.22
R6_07_3	6_07 (n=3)	RNA	0.22
R6_21_1	6_21 (n=2)	RNA	0.22
R6_21_3	6_21 (n=2)	RNA	0.22
R6_28_1	6_28 (n=2)	RNA	0.22
R6_28_2	6_28 (n=2)	RNA	0.22
R7_05_2	7_05 (n=2)	RNA	0.22
R7_05_3	7_05 (n=2)	RNA	0.22
R7_19_1	7_19 (n=3)	RNA	0.22
R7_19_2	7_19 (n=3)	RNA	0.22
R7_19_3	7_19 (n=3)	RNA	0.22

## Sheet: Table S3
Table S3 Mean relative abundance (% of prokaryotes) of DMSP/DMS/MeSH metabolism related genes revealed by metagenomes.
Pathway	Gene	D3_23 (n=3)	D4_13 (n=3)	D4_20 (n=2)	D4_27 (n=3)	D5_04 (n=2)	D5_12 (n=3)	D5_25 (n=3)	D6_07 (n=3)	D6_21 (n=3)	D6_28 (n=2)	D7_05 (n=3)	D7_19 (n=3)	Average
Met to DMSP	dsyB	0.972377	0.740751	0.118463	0.311789	0.00440728	0.212952	0.924837	0.352401	1.01084	0.0191453	0.366535	1.26403	0.524877
	mmtN	0	0	0	0	0	0	0.00522853	0.0973514	0.016096	0	0	0	0.00988966
	all prokaryotic synthase genes	0.972377	0.740751	0.118463	0.311789	0.00440728	0.212952	0.930066	0.449752	1.02693	0.0191453	0.366535	1.26403	0.534767
DMSP transport	dmpX	15.4996	20.1689	13.2305	46.8239	6.52298	40.4691	25.898	36.7886	18.4697	3.03636	25.8188	22.516	22.9369
	SAR11_1336	9.17017	10.3972	4.79949	8.55084	2.79472	8.46606	8.27849	7.2317	10.4556	2.95229	13.9641	9.09805	8.01323
	BCCT	35.7112	26.3753	28.8214	24.5446	31.5144	44.1055	46.4748	40.8766	54.7829	98.7638	52.2899	45.5255	44.1488
	all transporter genes	60.3809	56.9414	46.8514	79.9193	40.8321	93.0407	80.6513	84.8969	83.7082	104.752	92.0728	77.1396	75.0989
DMSP to DMS	dddD	0	0.0052716	0.102294	0.0367737	0.372426	0.765311	0.48378	0.421398	0.249151	0.104732	0.113291	0.0318901	0.22386
	dddK	2.13393	2.92504	0.372771	2.53215	0.0569998	0.731302	2.16318	0.473277	1.13556	1.52992	2.9194	2.77454	1.64567
	dddL/Q	3.95721	3.5158	1.45345	3.23025	0.54796	5.33461	4.68739	5.29339	6.4646	2.45188	9.87623	7.69625	4.54242
	dddP	5.38583	5.53008	5.34337	10.5529	3.12845	14.6463	9.07162	12.4456	7.90898	0.95511	7.36201	6.8697	7.43333
	dddU	7.26191	9.92106	3.8887	18.6208	2.09313	14.6526	8.62425	12.2747	7.54411	0.780926	8.6383	8.75201	8.58771
	dddW	0.224427	0.484483	0.0266216	0.385476	0	0.00269542	0.115827	0.087447	0.0376852	0.072837	0.1297	0.114632	0.140153
	dddY	0.0106346	0.000821203	0	0.0063218	0	0.00736927	0.0366117	0.0102772	0.0283929	0.179681	0.133458	0.183158	0.0497272
	all ddd genes	18.9739	22.3826	11.1872	35.3647	6.19896	36.1402	25.1827	31.0061	23.3685	6.07509	29.1724	26.4222	22.6229
DMSP to MMPA	dmdA	12.2487	14.562	6.02216	18.8228	1.79615	16.8353	15.7109	14.585	14.9459	10.586	28.6143	20.6518	14.6151
	dmdA_like	16.0909	18.9881	9.70044	28.5951	5.8934	25.2229	22.8624	21.6346	23.0693	37.9193	35.2098	26.5129	22.6416
	all dmdA genes	28.3396	33.5501	15.7226	47.418	7.68956	42.0582	38.5734	36.2196	38.0152	48.5053	63.8242	47.1647	37.2567
MMPA to MMPA-CoA	dmdB	44.667	49.3118	20.3431	65.4549	14.8895	63.51	57.6227	54.6468	58.2243	57.1611	73.8359	64.9929	52.055
MMPA-CoA to MTO-CoA	dmdC	38.2812	40.3753	20.0394	42.4766	14.9725	56.6367	47.7312	41.5171	49.0116	20.9763	42.9854	41.2693	38.0227
MTO-CoA to MeSH	dmdD	5.06684	7.62049	4.97069	18.6286	4.49393	18.2625	11.2983	14.1731	9.05628	0.620889	6.8378	6.46922	8.95822
	acuH	0.468655	1.03111	0.693133	4.05637	0.329065	4.71637	2.71814	4.74186	1.15222	0.0825204	2.47998	1.92805	2.03312
Met to MeSH	megL	11.5658	14.9436	34.0798	19.4863	51.9568	16.4875	11.5786	17.6333	14.4366	4.12957	8.3588	8.54237	17.7666
H2S/MeSH to DMS	mddA	0.953801	1.04524	0.848002	0.937883	1.19464	3.89088	3.13994	3.07012	5.04836	3.59574	4.34075	4.65379	2.7266
	mddH	12.2735	10.9506	5.33784	9.62949	3.87425	12.3149	14.9412	13.3675	17.1753	36.2734	20.4699	16.5768	14.4321
	all mdd genes	13.2273	11.9958	6.18585	10.5674	5.06889	16.2058	18.0812	16.4376	22.2236	39.8691	24.8106	21.2306	17.1586
MeSH to S0	mtoX	10.3607	10.6248	7.90365	16.7104	3.55581	24.3632	17.1316	17.3856	14.3546	8.19173	14.803	14.8112	13.3497
DMS to DMSO	dsoB	0.752413	0.474162	0.241787	0.0438517	0.0663384	0.481055	0.197069	0.130599	0.195262	0.23395	0.0104553	0.542288	0.280769
	tmm	9.68588	12.9415	3.22568	18.7981	0.556812	11.5138	12.1906	11.4772	7.61786	4.39059	19.9938	14.9706	10.6135
	ddhA	0.227101	0.043007	0	0	0	0	0	0	0	0	0	0	0.022509
	all dms oxidase genes	10.6654	13.4587	3.46747	18.8419	0.62315	11.9949	12.3876	11.6078	7.81312	4.62454	20.0043	15.5129	10.9168
DMSO to DMS	dmsA	1.03273	0.19035	0.0165537	0	0	0	0.0110548	0	0	0	0	0	0.104224
	torZ/dorA	0	0	0	0	0	0	0.0119261	0.153869	0.126855	0	0.0292734	0	0.026827
	all dmso reductase genes	1.03273	0.19035	0.0165537	0	0	0	0.0229809	0.153869	0.126855	0	0.0292734	0	0.131051

## Sheet: Table S4
Table S4 Taxonomic composition (top 10 orders) of DMSP/DMS/MeSH metabolism related genes revealed by metagenomes. Values are relative abundance (% of prokaryotes) revealed by metagenomes.
Pathway	Gene	Taxonomy	3_23 (n=3)	4_13 (n=3)	4_20 (n=2)	4_27 (n=3)	5_04 (n=2)	5_12 (n=3)	5_25 (n=3)	6_07 (n=3)	6_21 (n=3)	6_28 (n=2)	7_05 (n=3)	7_19 (n=3)
Met to MeSH	megL	Unclassified and Others	2.46861	2.06845	2.03543	1.73633	0.609635	1.23221	1.11024	4.32326	2.04188	0.98047	0.446282	1.07211
Met to MeSH	megL	Rhodospirillales	0	0	0	0	0	0	0.0864541	0.351718	0.192696	0	0.0926392	0
Met to MeSH	megL	Caulobacterales	0.0336598	0.0369526	0	0.0730689	0.0064662	0.0377358	0.0415608	0.142303	0.290601	0.159085	0.0261047	0.0408781
Met to MeSH	megL	Arenicellales	0.548107	0.248997	0.04047	0.00221487	0	0.000215836	0.0785657	0	0	0.00233119	0	0.0197472
Met to MeSH	megL	Cytophagales	0.544013	0.392649	0.0579795	0.0143247	0	0	0.0222675	0	0	0	0	0
Met to MeSH	megL	SAR86	0.0951717	0.107041	0.00180878	0.162669	0.0100564	0.0975834	0.199106	0.460064	0.368124	0.399622	0.331192	0.248954
Met to MeSH	megL	Poseidoniales	1.35072	1.71199	0.0125552	0.191524	0	0.0203376	0.248373	0.0305578	0.0150581	0	0	0.00909304
Met to MeSH	megL	Pseudomonadales	0.728668	0.886535	0.0834436	0.468289	0.303862	1.1147	1.49618	0.448207	0.446838	0.175377	0.331498	0.395728
Met to MeSH	megL	Flavobacteriales	5.79688	9.49097	31.8481	16.8378	51.0268	13.9848	8.29586	11.8772	11.0814	2.41269	7.13108	6.75586
Met to DMSP	dsyB	Unclassified and Others	0.19786	0.114854	0	0.00401297	0	0	0.0303845	0	0.145497	0	0.096071	0.784535
Met to DMSP	dsyB	Burkholderiales	0.0492586	0.0166482	0	0.0299873	0	0.00271337	0.249305	0.0564529	0.0130548	0.0191453	0.046638	0.0848853
Met to DMSP	dsyB	Acidimicrobiales	0.154022	0.0485204	0.0919264	0.00288175	0.00440728	0	0.287653	0.0233621	0	0	0.00622387	0.0251277
Met to DMSP	dsyB	Thalassobaculales	0.0548225	0.0637065	0	0.00112391	0	0	0.0167608	0.108576	0.11936	0	0.0746494	0.226656
Met to DMSP	dsyB	Rhodobacterales	0	0.00315624	0	0	0	0	0	0.153963	0.698039	0	0.0337914	0
Met to DMSP	dsyB	Pseudomonadales	0.516414	0.493866	0.0265364	0.273783	0	0.210239	0.340734	0.0100479	0.0348843	0	0.109161	0.142828
Met to DMSP	mmtN	Unclassified and Others	0	0	0	0	0	0	0	0	0	0	0	0
Met to DMSP	mmtN	Rhodospirillales	0	0	0	0	0	0	0.00522853	0.0973514	0.016096	0	0	0
DMSP transport	dmpX	Unclassified and Others	4.2043	5.80467	2.6654	16.2407	1.18817	13.5193	7.55038	13.9104	4.09267	0.336868	6.81095	6.84896
DMSP transport	dmpX	SAR324	0.00780163	0.0176015	0	0.0212281	0	0	0.0157466	0.00227802	0	0	0.0519343	0.200584
DMSP transport	dmpX	Thalassobaculales	0.0285675	0.0459518	0	0.00810027	0	0	0.00253939	0	0	0	0.0418155	0.283436
DMSP transport	dmpX	Burkholderiales	0.0707688	0.0149945	0.00294863	0.0047566	0	0.093874	0.117723	0.0543116	0.317902	0	0	0.00558911
DMSP transport	dmpX	Pseudomonadales	0.0378435	0.0855431	0.0226825	0.243661	0.0649664	0.151173	0.146723	0.0333392	0.0039199	0	0.0149456	0.066402
DMSP transport	dmpX	Pelagibacterales	1.42056	1.24463	0.0986431	0.741726	0.00246916	0.0544321	0.184126	0.0438235	0.191513	0.676689	1.68212	0.719331
DMSP transport	dmpX	Puniceispirillales	1.55386	2.06901	0.267897	1.80996	0.0372055	1.09259	1.28629	0.516218	1.80751	0.124001	0.88223	1.18939
DMSP transport	dmpX	PS1	2.43257	3.49855	0.335408	5.22343	0.00739913	1.19972	1.68857	0.795311	1.18159	0	3.35658	2.64869
DMSP transport	dmpX	Rhodobacterales	5.7433	7.38797	9.83754	22.5303	5.22276	24.3581	14.9059	21.433	10.8746	1.8988	12.9782	10.5537
DMSP transport	SAR11_1336	Unclassified and Others	0	0	0	0	0	0	0	0	0	0	0	0
DMSP transport	SAR11_1336	Thalassobaculales	0.0302057	0.0329561	0	0	0	0	0.0133105	0.117021	0.0821769	0.00530545	0.063544	0.307401
DMSP transport	SAR11_1336	Pseudomonadales	0.22975	0.0435466	0.00444769	0.20208	0.0345249	0.0563734	0.08933	0.0934039	0.0197327	0	0.00813957	0.0163235
DMSP transport	SAR11_1336	Arenicellales	0.541448	0.147057	0.0778004	0.0275899	0	0	0.0977591	0	0	0.00259714	0.00863321	0.0113464
DMSP transport	SAR11_1336	Flavobacteriales	0.156094	0.158727	0.365351	0.220752	0.305907	0.446292	0.136062	0.414855	0.181905	0.0295656	0.0369176	0.0397827
DMSP transport	SAR11_1336	Puniceispirillales	0.637971	0.818788	0.0203491	0.590608	0	0.388247	0.635179	0.366639	1.87168	0.054933	0.348207	0.380619
DMSP transport	SAR11_1336	Rhodobacterales	2.53574	2.07182	3.75135	2.83162	2.44354	7.21717	4.01093	5.18051	5.36917	0.815225	3.43922	2.61172
DMSP transport	SAR11_1336	Pelagibacterales	5.03896	7.12434	0.580201	4.67819	0.0107492	0.357981	3.29592	1.05927	2.93094	2.04466	10.0594	5.73086
DMSP transport	BCCT	Unclassified and Others	4.61098	4.25036	1.20885	1.41171	0.791843	1.96736	6.09259	2.71651	5.80432	12.872	8.048	7.23597
DMSP transport	BCCT	Verrucomicrobiales	0.0384485	0.0141579	0.0218977	0.0108546	0	0	0.472851	0.0302512	0.177521	1.96551	0.834154	1.02012
DMSP transport	BCCT	Nevskiales	0.60556	0.526489	0	0.0546823	0	0.134425	1.4524	0.722462	0.328181	0.0411797	0.0765688	0.0790096
DMSP transport	BCCT	PCC-6307	1.59695	0.653652	0.857764	0.107808	0.046012	0.0218395	0.200379	0.148396	0.36404	6.93183	2.32089	1.61407
DMSP transport	BCCT	Caulobacterales	0.666844	1.27928	2.22459	2.58106	1.00697	2.94191	2.43864	0.950247	0.53028	0.120121	0	0.0270498
DMSP transport	BCCT	Rhodobacterales	3.43845	2.4403	4.59604	2.91738	3.62789	7.71554	4.23608	4.59801	5.40501	1.08391	2.74798	2.56716
DMSP transport	BCCT	Flavobacteriales	2.44529	3.20267	13.4511	7.14669	18.7717	4.02919	2.55858	6.89357	4.86564	0.865796	4.8396	2.87868
DMSP transport	BCCT	SAR86	8.51272	5.38461	0.875571	2.73395	0.191818	1.17307	2.67834	3.49112	5.296	43.3265	21.1548	13.1749
DMSP transport	BCCT	Pseudomonadales	13.7959	8.62374	5.58562	7.58044	7.07814	26.1222	26.3449	21.326	32.0119	31.557	12.2679	16.9285
DMSP to DMS	dddD	Unclassified and Others	0	0.0052716	0.012626	0.020932	0.214497	0.482274	0.394319	0.370562	0.119375	0	0	0.00249304
DMSP to DMS	dddD	Rhodobacterales	0	0	0.0896683	0	0.0844405	0	0	0	0	0.032173	0	0
DMSP to DMS	dddD	Pseudomonadales	0	0	0	0.0158417	0.0734876	0.283038	0.0894612	0.0508363	0.129776	0.0725587	0.113291	0.0293971
DMSP to DMS	dddL/Q	Unclassified and Others	0.270362	0.242201	0.00719865	0.189923	0.0058729	0.209405	0.0988955	0.164086	0.203604	0.0590938	0.524609	0.425865
DMSP to DMS	dddL/Q	Cytophagales	0.0560582	0.0547831	0	0.00854647	0	0.0141454	0.0624596	0.0042365	0.0100664	0	0.0135806	0.0441201
DMSP to DMS	dddL/Q	SAR324	0.0306367	0.00427673	0	0.00411033	0	0	0.0103096	0.00530423	0	0	0.0412557	0.20159
DMSP to DMS	dddL/Q	Thalassobaculales	0	0	0	0	0	0	0.0064749	0.0985343	0.127461	0	0.0831713	0.010812
DMSP to DMS	dddL/Q	Acidimicrobiales	1.29062	0.198547	0	0	0	0	0.0142122	0	0	0	0	0
DMSP to DMS	dddL/Q	Puniceispirillales	0.0705514	0.0262494	0	0.0052393	0	0.125402	0.107936	0.114669	1.14438	0	0.00117296	0
DMSP to DMS	dddL/Q	Caulobacterales	0.0535113	0.068533	0.0645219	0.439162	0.0210035	0.336706	0.190968	0.408062	0.13307	0.00072234	0.683442	0.341353
DMSP to DMS	dddL/Q	Pelagibacterales	0.571175	0.938337	0.178766	0.670101	0	0.0365717	0.42134	0.13213	0.639756	1.54589	3.08786	2.07664
DMSP to DMS	dddL/Q	Rhodobacterales	1.6143	1.98287	1.20296	1.91317	0.521084	4.61238	3.7748	4.36637	4.20626	0.84618	5.44114	4.59588
DMSP to DMS	dddP	Unclassified and Others	0.355238	0.478384	0.0108965	0.348233	0.00376542	0.285399	0.331834	0.0490441	0.310364	0.020433	0.127225	0.230412
DMSP to DMS	dddP	Pelagibacterales	0.112299	0.0390162	0	0.0105185	0	0	0.00646683	0.00250118	0	0.00169474	0	0
DMSP to DMS	dddP	Puniceispirillales	0.226577	0.247385	0.0131114	0.216899	0	0.220313	0.187448	0.140706	0.941456	0.0156429	0.112631	0.175878
DMSP to DMS	dddP	Rhodobacterales	4.69171	4.7653	5.31937	9.97728	3.12468	14.1406	8.54587	12.2533	6.65716	0.91734	7.12215	6.46341
DMSP to DMS	dddW	Unclassified and Others	0	0	0	0	0	0	0	0.0671513	0	0	0.00173881	0
DMSP to DMS	dddW	Pelagibacterales	0.224427	0.484483	0.0266216	0.385476	0	0.00269542	0.115827	0.0202956	0.0376852	0.072837	0.127961	0.114632
DMSP to DMS	dddY	Unclassified and Others	0.0106346	0.000821203	0	0.0063218	0	0.00736927	0.0366117	0.0102772	0.0283929	0.179681	0.133458	0.183158
DMSP to DMS	dddK	Unclassified and Others	0	0	0	0	0	0	0	0	0	0	0	0
DMSP to DMS	dddK	Rhodobacterales	0.422411	0.245235	0.0579109	0.227075	0.0177922	0.538955	0.454553	0.0168323	0.00958197	0.0643393	0.471213	0.549133
DMSP to DMS	dddK	Pelagibacterales	1.71152	2.67981	0.31486	2.30508	0.0392076	0.192348	1.70863	0.456444	1.12598	1.46558	2.44819	2.2254
DMSP to DMS	dddU	Unclassified and Others	2.22284	3.38493	0.324078	5.75332	0.0486187	1.82909	1.62188	1.25297	1.31514	0.0332196	2.91235	2.65124
DMSP to DMS	dddU	Thalassobaculales	0.281179	0.21269	0.0745756	0.163621	0.0332962	0.923127	0.452034	0.0262298	0.0561756	0.0455418	0.203641	0.279322
DMSP to DMS	dddU	PS1	1.22348	1.58345	0.0993899	1.28824	0	0.135045	0.44306	0.132023	0.269484	0.0146705	0.851602	0.867106
DMSP to DMS	dddU	Rhodobacterales	2.62857	2.5174	2.12381	2.3881	1.68755	4.17359	2.50503	2.87482	4.3922	0.657433	2.38208	2.54089
DMSP to DMS	dddU	Rhodospirillales	0.905843	2.2226	1.26684	9.02753	0.323661	7.59177	3.60225	7.98869	1.51111	0.0300609	2.28863	2.41345
MTA-CoA to MeSH	acuH	Unclassified and Others	0	0	0	0	0	0	0	0	0	0	0	0
MTA-CoA to MeSH	acuH	Pseudomonadales	0.0923734	0.117372	0.0067882	0.243419	0	0.106542	0.0600153	0.0850394	0.0593197	0	0.548937	0.462855
MTA-CoA to MeSH	acuH	Rhodobacterales	0.376281	0.913735	0.686344	3.81295	0.329065	4.60983	2.65813	4.65682	1.0929	0.0825204	1.93104	1.4652
DMSP to MMPA	dmdA	Unclassified and Others	0.348384	0.263092	0.0768377	0.248257	0.0261317	0.515495	0.450288	0.113756	0.450823	0.528376	1.57622	1.55793
DMSP to MMPA	dmdA	Pseudomonadales	0.00108174	0.0137138	0	0.0679349	0	0.039343	0.00791532	0	0.003393	0	0.0109204	0.0181584
DMSP to MMPA	dmdA	Thalassobaculales	0.025371	0.0194986	0.00439254	0.0135465	0	0	0	0	0	0	0.0263412	0.129989
DMSP to MMPA	dmdA	Arenicellales	1.06611	0.444607	0.147826	0.0246237	0	0	0.164494	0	0	0	0	0.0300662
DMSP to MMPA	dmdA	Caulobacterales	0.224198	0.338715	0.825843	0.622645	0.189584	0.850099	0.533743	0.239014	0.154799	0.0224386	0	0.0147694
DMSP to MMPA	dmdA	Puniceispirillales	1.23466	1.43299	0.283898	1.31589	0.0274337	0.641452	1.00288	0.277251	1.52566	0.174064	0.647763	0.622647
DMSP to MMPA	dmdA	Pelagibacterales	5.84699	7.982	1.28654	6.05599	0.00907612	0.352457	3.77757	0.996578	4.05166	7.94481	15.2765	8.80887
DMSP to MMPA	dmdA	Rhodobacterales	3.50186	4.06744	3.39682	10.4739	1.54393	14.4364	9.77403	12.9584	8.75959	1.91627	11.0766	9.46936
DMSP to MMPA	dmdA_like	Unclassified and Others	0.809103	0.636476	0.0580861	0.129711	0.0071392	0.274834	0.485478	0.0354708	0.267465	0.0675795	0.848923	1.10606
DMSP to MMPA	dmdA_like	Acidimicrobiales	1.12849	0.224547	0.0347514	0.00865397	0	0	0.00817853	0	0	0	0	0
DMSP to MMPA	dmdA_like	Caulobacterales	0.26183	0.458266	0.570686	0.86606	0.19819	0.784765	0.871653	0.29678	0.155744	0.0153417	0	0.00439573
DMSP to MMPA	dmdA_like	Puniceispirillales	0.244089	0.558482	0.0350853	0.408702	0	0.48997	0.462885	0.407747	1.82918	0.0665487	0.358978	0.388597
DMSP to MMPA	dmdA_like	Pelagibacterales	2.55806	3.94843	0.458278	3.16505	0.00907604	0.155311	2.3839	0.690354	2.17842	2.88257	6.10511	4.08703
DMSP to MMPA	dmdA_like	PS1	3.43592	5.68397	0.55952	8.99217	0.0019653	2.24959	2.90482	1.4741	2.04647	0.0386554	5.04398	4.20009
DMSP to MMPA	dmdA_like	Pseudomonadales	2.18677	1.71441	1.31004	1.66105	2.15079	5.09585	5.17389	3.37775	5.76473	8.04702	2.93152	3.86258
DMSP to MMPA	dmdA_like	SAR86	1.07951	1.23104	0.55343	1.81506	0.165473	0.970321	1.47142	2.75181	3.69281	25.6518	12.5939	7.05868
DMSP to MMPA	dmdA_like	Rhodobacterales	4.38712	4.53244	6.12056	11.5487	3.36077	15.2023	9.10023	12.6006	7.13442	1.14982	7.32739	5.80543
MMPA to MMPA-CoA	dmdB	Unclassified and Others	11.1791	11.288	2.1761	11.7487	0.646688	4.69866	5.58441	3.27223	4.81924	0.763728	10.5171	11.3468
MMPA to MMPA-CoA	dmdB	Burkholderiales	0.196978	0.143584	0.00138593	0.043769	0	0.0923571	0.706016	0.229543	0.0779533	0.118011	0.105027	1.31796
MMPA to MMPA-CoA	dmdB	Caulobacterales	0.689744	1.1607	1.98371	2.04531	0.795341	2.88556	2.03745	0.875881	0.535139	0.0820419	0.0158557	0.0377439
MMPA to MMPA-CoA	dmdB	Puniceispirillales	2.6569	3.60354	0.354165	3.00133	0.0281271	1.91977	2.38783	1.07327	4.85479	0.215705	1.66331	2.45786
MMPA to MMPA-CoA	dmdB	PS1	3.35241	4.58815	0.437107	7.4198	0.0210541	1.74628	2.51642	1.27335	1.52275	0.0365555	4.80165	3.51949
MMPA to MMPA-CoA	dmdB	Pelagibacterales	4.81232	7.61588	0.822786	5.57165	0.0329541	0.417785	3.64608	1.21398	3.54515	4.41839	11.4299	7.68559
MMPA to MMPA-CoA	dmdB	SAR86	7.76322	6.08279	1.0418	6.49327	0.476715	2.58845	4.92514	6.93067	7.77731	31.7143	21.0906	13.7842
MMPA to MMPA-CoA	dmdB	Pseudomonadales	5.97721	5.14468	3.81821	6.5	7.30977	20.4454	18.1209	14.8997	22.8994	17.8839	9.78977	11.8435
MMPA to MMPA-CoA	dmdB	Rhodobacterales	8.03912	9.68446	9.70786	22.6311	5.57883	28.7157	17.6984	24.8782	12.1926	1.92836	14.4227	12.9997
MMPA-CoA to MTA-CoA	dmdC	Unclassified and Others	12.495	15.9731	1.81782	15.0745	0.618768	5.34506	8.72805	5.00085	9.71856	5.36361	21.0614	16.2998
MMPA-CoA to MTA-CoA	dmdC	Burkholderiales	0.180604	0.111288	0.0090156	0.0111193	0.0026406	0.107857	0.427549	0.0772327	0.0632523	0.0388227	0.0744349	1.34003
MMPA-CoA to MTA-CoA	dmdC	Acidimicrobiales	1.62609	0.488612	0.198521	0.0592251	0.0448496	0.0107062	0.884658	0.0868406	0.0214196	0	0.00734603	0.084496
MMPA-CoA to MTA-CoA	dmdC	Caulobacterales	0.648401	1.11115	1.86972	2.16189	0.646852	2.35811	1.89454	0.782702	0.358454	0.0855057	0.00140093	0.0107303
MMPA-CoA to MTA-CoA	dmdC	Puniceispirillales	1.59055	1.99128	0.154441	1.78651	0.0239082	1.18676	1.46665	0.684696	2.27436	0.120233	0.826195	1.24631
MMPA-CoA to MTA-CoA	dmdC	Pelagibacterales	2.00193	3.32454	0.333684	1.57136	0	0.0659655	1.02562	0.228072	0.575123	0.877195	1.92151	1.81886
MMPA-CoA to MTA-CoA	dmdC	Actinomarinales	5.22556	5.11499	2.22577	0.790842	0.0314719	0.0862792	1.88331	0.1586	0.110617	0.591541	0.0408199	0.506282
MMPA-CoA to MTA-CoA	dmdC	Pseudomonadales	4.81085	3.06387	2.29426	4.59754	5.75715	21.0528	15.6878	14.5009	21.1684	11.5468	5.90052	7.88665
MMPA-CoA to MTA-CoA	dmdC	Rhodobacterales	9.70223	9.19643	11.1362	16.4236	7.84685	26.4232	15.7331	19.9972	14.7214	2.35253	13.1517	12.0761
MTA-CoA to MeSH	dmdD	Unclassified and Others	2.19102	3.2631	0.321879	6.15247	0.0359293	1.63817	1.94893	1.06425	1.14805	0.0249422	3.11901	2.67861
MTA-CoA to MeSH	dmdD	Acidimicrobiales	0.0330202	0.0108257	0.0439901	0.00749953	0	0.0066436	0.394573	0.0171106	0.0192277	0	0	0.0125643
MTA-CoA to MeSH	dmdD	Rhodobacterales	1.40128	1.20035	2.79048	1.21901	1.97506	3.63024	1.58377	1.60486	2.47261	0.120818	0.22256	0.177554
MTA-CoA to MeSH	dmdD	Pseudomonadales	0.451106	0.75294	0.639215	2.23461	2.05957	4.67927	4.07963	3.30748	4.02575	0.454887	1.18494	1.27096
MTA-CoA to MeSH	dmdD	Rhodospirillales	0.990412	2.39327	1.17512	9.01503	0.423378	8.30821	3.29137	8.17937	1.39064	0.0202418	2.3113	2.32953
DMSO to DMS	torZ/dorA	Unclassified and Others	0	0	0	0	0	0	0.0119261	0.153869	0.126855	0	0.0292734	0
DMSO to DMS	dmsA	Unclassified and Others	0	0	0	0	0	0	0	0	0	0	0	0
DMSO to DMS	dmsA	Acidimicrobiales	1.03273	0.19035	0.0165537	0	0	0	0.0110548	0	0	0	0	0
DMS to DMSO	ddhA	Unclassified and Others	0.227101	0.043007	0	0	0	0	0	0	0	0	0	0
DMS to DMSO	tmm	Unclassified and Others	0.246542	0.327715	0.0602919	0.0754382	0.0063161	0.4653	0.571116	0.162741	0.651903	0.162436	1.07345	0.806062
DMS to DMSO	tmm	Mycobacteriales	0.00836784	0.00517	0.0169168	0.00279784	0.0995043	0.0043115	0.00385177	0.0107209	0.021329	0	0.0139724	0.00787888
DMS to DMSO	tmm	Arenicellales	0.24705	0.100234	0.0376044	0.0109599	0	0	0.0153671	0	0	0	0	0.000141434
DMS to DMSO	tmm	Acidimicrobiales	1.01196	0.101973	0.0483638	0	0	0	0.00776347	0	0	0	0	0
DMS to DMSO	tmm	Pseudomonadales	0.197267	0.063597	0.0448982	0.122129	0	0.26053	0.512947	0.124305	0.121583	0.00663128	0.0295912	0.106085
DMS to DMSO	tmm	Puniceispirillales	0.221055	0.178675	0.00793373	0.0115312	0	0	0.0805184	0.0100727	0.0269548	0.0242149	0.415668	0.617012
DMS to DMSO	tmm	PS1	2.54701	4.21315	0.283028	6.18228	0.00744183	1.25303	1.95326	1.01954	1.37803	0.0144335	3.92175	3.12465
DMS to DMSO	tmm	Pelagibacterales	3.20459	5.11911	0.62104	4.017	0.0184713	0.293135	2.60817	0.900977	2.43795	3.5588	8.68968	5.3547
DMS to DMSO	tmm	Rhodobacterales	2.00204	2.83191	2.1056	8.37593	0.425078	9.23753	6.43756	9.24882	2.98011	0.624076	5.8497	4.95407
DMS to DMSO	dsoB	Unclassified and Others	0	0	0	0	0	0	0	0	0	0	0	0
DMS to DMSO	dsoB	Burkholderiales	0	0	0	0	0	0.0086374	0	0.00175862	0	0	0	0.526607
DMS to DMSO	dsoB	Pseudomonadales	0.752413	0.474162	0.241787	0.0438517	0.0663384	0.472417	0.197069	0.12884	0.195262	0.23395	0.0104553	0.0156808
MeSH to S	mtoX	Unclassified and Others	0.401969	0.300717	0.331971	0.185611	0.366098	2.27243	1.82317	1.04328	2.29086	2.68846	0.467486	0.701564
MeSH to S	mtoX	SAR324	0.0240051	0.0274456	0	0.00717967	0	0	0	0	0.0158076	0	0.0599588	0.12922
MeSH to S	mtoX	Nitrosococcales	0	0	0	0	0	0.309599	0.0144515	0.00129514	0	0.00257286	0	0
MeSH to S	mtoX	Thalassobaculales	0.0728796	0.04239	0	0.0217823	0	0	0	0	0	0	0.0644268	0.248925
MeSH to S	mtoX	Pirellulales	0.303176	0.225114	0.586934	0.0777411	0.00792535	0	0.125524	0.0136522	0.0217462	0.0310256	0.0250143	0.0615507
MeSH to S	mtoX	Pelagibacterales	0.66308	0.70084	0.0448237	0.526206	0	0.0229339	0.226358	0.018478	0.0793526	0.36003	0.879982	0.233432
MeSH to S	mtoX	Puniceispirillales	1.33941	1.7218	0.134669	1.63082	0.0204364	0.965215	1.39409	0.486829	2.32037	0.171829	0.722572	1.21151
MeSH to S	mtoX	Pseudomonadales	1.48941	1.17644	0.512113	0.66205	0.162599	1.90084	1.80529	0.469538	0.715654	3.18528	2.11454	2.5845
MeSH to S	mtoX	Rhodobacterales	6.06674	6.43007	6.29314	13.599	2.99875	18.8921	11.7427	15.3525	8.91078	1.75253	10.469	9.64049
H2S/MeSH to DMS	mddA	Unclassified and Others	0	0	0	0	0	0	0	0	0	0	0	0
H2S/MeSH to DMS	mddA	Nevskiales	0.0782747	0.123481	0	0	0	0.005411	0.004632	0.00775293	0	0.0187326	0	0.0533197
H2S/MeSH to DMS	mddA	Pseudomonadales	0.143818	0.197801	0.231481	0.244082	0.307631	0.562237	1.01577	0.82671	1.85489	2.73674	0.778598	1.21818
H2S/MeSH to DMS	mddA	Rhodobacterales	0.731708	0.723955	0.616521	0.693801	0.887012	3.32323	2.11954	2.23566	3.19347	0.84026	3.56215	3.38229
H2S/MeSH to DMS	mddH	Unclassified and Others	1.37436	1.1317	0.125058	0.380713	0	0.132362	0.64734	0.225726	0.848084	6.14375	4.24925	3.67833
H2S/MeSH to DMS	mddH	Nevskiales	0.167064	0.0580592	0	0.0203638	0	0.0313365	0.144055	0.00924993	0.0139291	0.00883781	0.0717144	0.100801
H2S/MeSH to DMS	mddH	Cytophagales	0	0.00124445	0.0220709	0.142467	0.343691	0.139692	0.111252	0	0.00607	0	0	0
H2S/MeSH to DMS	mddH	Burkholderiales	0.0492435	0.00880321	0	0.00808798	0	0.070947	0.267251	0.0952597	0.0167752	0.0695449	0.0101866	0.692006
H2S/MeSH to DMS	mddH	Flavobacteriales	0.172867	0.0765421	0.942392	0.222654	0.209057	0.125911	0.310215	0.085571	0.130966	0.146685	0.0195502	0.065154
H2S/MeSH to DMS	mddH	Caulobacterales	0.212025	0.429553	0.74581	0.711908	0.174791	0.810214	0.827752	0.230162	0.184549	0.046072	0	0.00628367
H2S/MeSH to DMS	mddH	Actinomarinales	3.09815	3.60142	1.65907	0.564372	0.009546	0.0305417	1.17594	0.0718644	0.0528578	0.53581	0.0239604	0.305694
H2S/MeSH to DMS	mddH	Pseudomonadales	1.46345	1.65538	1.16682	2.18214	2.59768	8.70281	7.08224	6.54667	9.67242	8.23619	3.78991	4.08281
H2S/MeSH to DMS	mddH	SAR86	5.73629	3.9879	0.676619	5.39679	0.53948	2.27107	4.3752	6.10301	6.24963	21.0865	12.3053	7.64571

## Sheet: Table S5
Table S5 Mean relative expression (Transcripts per million reads) of DMSP/DMS/MeSH metabolism related genes revealed by metatranscriptomes.
Pathway	Gene	3_23 (n=3)	4_13 (n=3)	4_20 (n=2)	4_27 (n=2)	5_04 (n=2)	5_12 (n=3)	5_25 (n=3)	6_07 (n=3)	6_21 (n=2)	6_28 (n=2)	7_05 (n=2)	7_19 (n=3)	Mean
Met to DMSP	dsyB	0.207523	0.168326	0.0318505	0.0828117	0.00559755	0.119976	0.342078	0.195074	0.157576	0.0335468	0.0684009	0.257834	0.139216
	mmtN	0	0	0	0	0	0	0.00134298	0.00993091	0.0072257	0	0	0.00510477	0.00196703
	all prokaryotic synthase genes	0.207523	0.168326	0.0318505	0.0828117	0.00559755	0.119976	0.343421	0.205004	0.164802	0.0335468	0.0684009	0.262939	0.141183
	DSYB	0.687516	0.951426	2.72341	1.39526	1.42521	0.680321	0.42459	0.833649	0.683974	0.249866	1.33398	0.466404	0.987967
	DSYE	0.354072	0.567638	0.153462	0.0699892	0.210327	0.228499	0.421387	0.126278	0.328416	0.170636	0.167296	0.180957	0.248246
	TpMMT	0.0316148	0.0619833	0.00168053	0	0	0	0.00709151	0	0	0	0	0.0596097	0.0134983
	all eukaryotic synthase genes	1.0732	1.58105	2.87855	1.46525	1.63554	0.90882	0.853068	0.959926	1.01239	0.420503	1.50128	0.706971	1.24971
DMSP transport	dmpX	15.3087	16.9096	73.0305	40.4485	44.713	23.6909	12.5743	19.4727	10.8022	17.5497	31.3463	42.2453	29.0076
	SAR11_1336	40.3901	39.5238	48.0548	43.0667	15.5576	7.82162	22.334	11.4639	22.3115	80.4515	70.0033	43.1732	37.0127
	BCCT	13.0537	6.0416	1.3177	5.1318	4.03877	19.0767	19.1697	14.7739	19.4919	31.1797	4.77671	12.7337	12.5655
	all transporter genes	68.7525	62.475	122.403	88.6469	64.3093	50.5893	54.0779	45.7105	52.6056	129.181	106.126	98.1523	78.5858
DMSP to DMS	dddD	0.00053326	0.00553787	0.005294	0.0130823	0.391639	0.407418	0.190511	0.161821	0.123204	0.0722375	0.0155592	0.0301107	0.118079
	dddK	0.795246	0.558666	0	0.407692	0.0518443	0.227268	0.469396	0.232228	0.640347	0.977884	0.415008	0.815847	0.465952
	dddL/Q	0.655865	0.562126	0.0041264	0.538373	0.0390032	1.57895	1.01185	1.06242	1.51274	0.988333	0.825001	1.50419	0.856915
	dddP	0.70344	1.01687	0.129497	1.56617	0.568273	5.26465	2.70027	3.96814	2.63983	0.365529	0.649494	1.57858	1.76256
	dddU	1.3757	2.29978	0.0614155	3.16102	0.0556415	6.45109	3.11813	5.14767	2.76195	0.501063	0.549011	1.96757	2.2875
	dddW	0.155214	0.160122	0	0.0368346	0.0155084	0.00205867	0.0504361	0.0140457	0.00827163	0	0	0.020412	0.0385752
	dddY	0.0106165	0.000437301	0	0.00148939	0	0.000673152	0.0120847	0.00493572	0.0182162	0.0523332	0.0245106	0.0516966	0.0147494
	all ddd genes	3.69661	4.60354	0.200332	5.72466	1.12191	13.9321	7.55268	10.5913	7.70456	2.95738	2.47858	5.96841	5.54434
DMSP to DMS	Alma	0.111634	0.12451	1.08469	0.682836	5.35324	1.10483	0.549432	0.316198	0.194817	0.312359	0.498737	0.184863	0.876512
DMSP to MMPA	dmdA	3.71785	3.21029	4.10006	6.10273	5.72761	8.23867	4.62382	6.1627	4.82596	4.36333	6.8744	9.46074	5.61735
	dmdA_like	4.89358	4.73164	3.60542	6.78724	7.88593	10.5582	7.55617	8.95651	9.29524	12.9456	8.82367	10.0591	8.0082
	all dmdA genes	8.61143	7.94193	7.70548	12.89	13.6135	18.7969	12.18	15.1192	14.1212	17.309	15.6981	19.5199	13.6255
MMPA to MMPA-CoA	dmdB	11.638	11.0722	5.00411	13.7463	8.7013	23.9595	19.1953	19.1368	18.5049	34.0189	11.6485	20.3461	16.4143
MMPA-CoA to MTA-CoA	dmdC	10.0927	8.91447	5.77232	10.6645	14.3565	23.5939	17.4353	16.652	16.9369	15.6666	10.231	13.528	13.6537
MTA-CoA to MeSH	dmdD	0.881139	1.28426	0.624134	2.88186	1.27615	7.42482	3.91455	5.15856	3.24486	0.352507	0.578424	1.36903	2.41586
	acuH	0.0935665	0.206298	0.328929	0.599219	0.521106	1.44263	0.688817	1.48967	0.349708	0.182831	0.231676	0.47393	0.550698
Met to MeSH	megL	2.11278	2.85653	3.32616	4.62445	8.77995	4.73175	2.81061	4.5302	3.60035	1.46636	1.42644	3.34988	3.63462
MeSH to DMS	mddA	0.174796	0.163272	0.0280909	0.204647	0.0226264	1.21468	1.0861	0.85737	1.60787	1.31467	0.326393	0.784771	0.648773
	mddH	2.31853	1.72635	0.463174	1.70464	1.81284	4.92178	5.00846	4.91132	6.04536	13.4769	1.88487	4.17713	4.03761
	all mdd genes	2.49332	1.88962	0.491265	1.90929	1.83546	6.13645	6.09456	5.76869	7.65323	14.7916	2.21127	4.9619	4.68639
MeSH to S0	mtoX	5.21913	4.78773	2.01575	6.26262	3.77451	17.2935	9.01911	7.69166	6.93277	15.9772	10.703	9.35811	8.25292
DMS to DMSO	dsoB	0.35035	0.163163	0.0358206	0.0194305	0.00571659	0.155483	0.081467	0.0591095	0.0489593	0.228084	0	0.23187	0.114954
	tmm	3.03879	2.88609	0.529823	2.97204	0.638134	3.45316	2.821	3.25877	2.12932	2.63506	2.79754	4.86868	2.66904
	ddhA	0.0814869	0.00812077	0	0	0	0	0	0	0	0	0	0	0.0074673
	all dms oxidase genes	3.47063	3.05738	0.565644	2.99147	0.64385	3.60865	2.90247	3.31787	2.17828	2.86315	2.79754	5.10055	2.79146
DMSO to DMS	dmsA	0.070199	0.0182317	0	0	0	0	0.000846519	0	0	0	0	0	0.00743977
	torZ/dorA	0	0	0	0	0	0	0.00475468	0.0277829	0.0145143	0	0.00493777	0	0.00433248
	all dmso reductase genes	0.070199	0.0182317	0	0	0	0	0.0056012	0.0277829	0.0145143	0	0.00493777	0	0.0117722

## Sheet: Table S6
Table S6 Taxonomic composition (top 10 orders) of DMSP/DMS/MeSH metabolism related gene transcripts revealed by metatranscriptomes. Values are relative expression (Transcripts per million reads) revealed by metatranscriptomes.
Pathway	Gene	Taxonomy	3_23 (n=3)	4_13 (n=3)	4_20 (n=2)	4_27 (n=2)	5_04 (n=2)	5_12 (n=3)	5_25 (n=3)	6_07 (n=3)	6_21 (n=2)	6_28 (n=2)	7_05 (n=2)	7_19 (n=3)
Met to MeSH	megL	Unclassified and Others	0.301639	0.245118	0.183654	0.370784	0.118866	0.213568	0.262795	1.00744	0.334689	0.367236	0.0398197	0.174184
Met to MeSH	megL	Rhodospirillales	0	0	0	0	0	0	0.0136474	0.134317	0.0163941	0	0.00258042	0
Met to MeSH	megL	Woeseiales	0.0948734	0.0467772	0.0169728	0.00217212	0	0	0.0101555	0	0	0	0	0.000988365
Met to MeSH	megL	Caulobacterales	0.00554433	0.0115548	0	0.00839865	0.0130753	0.0113706	0.010374	0.0670852	0.114402	0.0562149	0.00158194	0.0132049
Met to MeSH	megL	Cytophagales B	0.151224	0.103969	0.00106004	0.00299934	0	0	0.00495865	0	0	0	0	0
Met to MeSH	megL	SAR86	0.0267859	0.0215938	0.00340459	0.0282979	0.00425595	0.0476312	0.0461492	0.111366	0.126555	0.107877	0.0385704	0.0962868
Met to MeSH	megL	Poseidoniales	0.563467	0.697695	0	0.0384572	0.0693189	0.00794286	0.0953678	0.0134352	0.00490474	0	0	0.00192832
Met to MeSH	megL	Pseudomonadales	0.106197	0.119104	0.0192189	0.0751989	0.545933	0.477487	0.453837	0.26391	0.167272	0.0212399	0.0389424	0.0632986
Met to MeSH	megL	Flavobacteriales	0.863051	1.61072	3.10185	4.09814	8.0285	3.97375	1.91333	2.93265	2.83613	0.913795	1.30495	2.99999
Met to DMSP	dsyB	Unclassified and Others	0.0681726	0.0276849	0	0.0127415	0.00253959	0.0223957	0.0224532	0.00132265	0.0547124	0	0.0303867	0.127779
Met to DMSP	dsyB	Acidimicrobiales	0.0200875	0.0114007	0	0	0	0.00364662	0.0611524	0.0030305	0	0	0	0.0149545
Met to DMSP	dsyB	Rhodobacterales	0	0	0	0	0	0	0.00144101	0.0805284	0.0598029	0	0	0
Met to DMSP	dsyB	Thalassobaculales	0.017221	0.00875906	0	0.00109791	0	0	0.00659462	0.0541347	0.0116544	0	0.00537292	0.0573585
Met to DMSP	dsyB	Burkholderiales	0.0451053	0.0295766	0	0.0244293	0.00305796	0.0155566	0.142324	0.0542279	0.026926	0.0326862	0.0207291	0.0383195
Met to DMSP	dsyB	Pseudomonadales	0.0569363	0.0909052	0.0318505	0.044543	0	0.0783772	0.108113	0.00182937	0.00448042	0.000860613	0.0119121	0.0194226
Met to DMSP	DSYB	Unclassified and Others	0	0	0	0	0	0	0	0	0	0	0	0
Met to DMSP	DSYB	Dictyochophyta	0.0368418	0.0377077	0.00770996	0.0276461	0.0148222	0.0179894	0.00773019	0.0242902	0.00128689	0	0.0174385	0.0548689
Met to DMSP	DSYB	Haptophyta	0.404342	0.675079	0.974303	0.611158	0.980546	0.577779	0.237819	0.101562	0.276486	0.0666471	0.129645	0.0264117
Met to DMSP	DSYB	Dinophyta	0.246333	0.238639	1.74139	0.756458	0.42984	0.0845523	0.17904	0.707796	0.4062	0.183219	1.1869	0.385124
Met to DMSP	DSYE	Unclassified and Others	0	0	0	0	0	0	0	0	0	0	0	0
Met to DMSP	DSYE	Bacillariophyta	0.011282	0.0276473	0.0626737	0.0247421	0.140964	0.0262549	0.00521967	0.0100958	0.0151669	0.00411599	0.0308275	0.0225441
Met to DMSP	DSYE	Haptophyta	0.0392981	0.0299595	0.00298314	0.0202998	0.0282299	0.032885	0.00531937	0.0325526	0.0305227	0.109693	0.120837	0.0305588
Met to DMSP	DSYE	Chlorophyta	0.303492	0.510031	0.0878054	0.0249473	0.0411324	0.169359	0.410848	0.0836294	0.282727	0.0568272	0.0156317	0.127854
Met to DMSP	mmtN	Unclassified and Others	0	0	0	0	0	0	0	0	0	0	0	0
Met to DMSP	mmtN	Rhodospirillales	0	0	0	0	0	0	0.00134298	0.00993091	0.0072257	0	0	0.00510477
Met to DMSP	TpMMT	Unclassified and Others	0	0	0	0	0	0	0	0	0	0	0	0
Met to DMSP	TpMMT	Bacillariophyta	0.0316149	0.0619833	0.00168053	0	0	0	0.00709151	0	0	0	0	0.0596097
DMSP transport	dmpX	Unclassified and Others	1.57889	1.84041	3.54087	3.83667	5.03798	5.77354	2.57029	5.33958	2.54487	4.97665	5.80062	5.74621
DMSP transport	dmpX	Thalassobaculales	0.0379336	0.0152011	0.00748756	0	0	0.00111602	0.000372124	0	0	0	0.0210286	0.0947105
DMSP transport	dmpX	Burkholderiales	0.0443262	0.0310059	0.0228016	0	0.0559915	0.0655981	0.126615	0.0618104	0.236251	0.0159706	0	0.00120478
DMSP transport	dmpX	SAR324	0.0656526	0.0571943	0.00244515	0.0248454	0.0142907	0.000696881	0.0282066	0.0180659	0.0256297	0.0295835	0.277854	0.197731
DMSP transport	dmpX	Pseudomonadales	0.11729	0.153033	0.173711	0.831568	1.06596	0.201103	0.260112	0.150507	0.00999546	0	0.0212407	0.0395011
DMSP transport	dmpX	Pelagibacterales	2.71701	2.10517	0.999473	1.75616	0.126329	0.0728112	0.546706	0.10577	0.21291	6.50694	2.84186	0.982512
DMSP transport	dmpX	Puniceispirillales	1.8929	2.45243	4.24316	3.50694	3.03712	1.43613	1.44889	0.800436	1.64565	3.22616	1.42311	1.17962
DMSP transport	dmpX	PS1	5.30337	6.48389	14.7424	15.3049	1.47895	1.82642	1.81345	1.06915	0.943462	0.0577178	3.94472	4.92837
DMSP transport	dmpX	Rhodobacterales	3.5513	3.77132	49.2982	15.1874	33.8964	14.3135	5.77963	11.9273	5.18343	2.73672	17.0159	29.0755
DMSP transport	SAR11_1336	Unclassified and Others	0	0	0	0	0	0	0	0	0	0	0	0
DMSP transport	SAR11_1336	Thalassobaculales	0.0527024	0.0275421	0.00144445	0.00608531	0	0	0.00898223	0.0487629	0.0109384	0	0.119028	0.123389
DMSP transport	SAR11_1336	Arenicellales	0.806593	0.266385	0.151329	0.0308454	0	0.00537683	0.128093	0.00241938	0.00289745	0	0.0151026	0.0308937
DMSP transport	SAR11_1336	Flavobacteriales	0.0587146	0.0383031	0.687582	0.0989232	0.222249	0.165374	0.0575449	0.209184	0.171941	0.0222967	0.0506797	0.0352923
DMSP transport	SAR11_1336	Pseudomonadales	0.13455	0.418282	0.142809	1.40399	1.59584	0.285428	0.372025	0.229327	0.00160028	0	0.00609883	0.0321035
DMSP transport	SAR11_1336	Puniceispirillales	0.963012	1.29127	1.80993	1.66629	0.611038	0.605982	0.59491	0.450884	2.43801	0.93898	0.58919	0.44777
DMSP transport	SAR11_1336	Rhodobacterales	0.965959	1.10789	10.4653	1.91859	6.38178	4.66124	2.14028	2.90145	3.78081	1.60759	4.84135	2.78263
DMSP transport	SAR11_1336	Pelagibacterales	37.4086	36.3741	34.7964	37.9419	6.74667	2.09822	19.0321	7.62192	15.9053	77.8827	64.3819	39.7211
DMSP transport	BCCT	Unclassified and Others	7.52707	1.88264	0.212278	0.249055	0.119801	1.04096	2.75673	1.08248	1.60523	3.15847	0.521515	3.90538
DMSP transport	BCCT	Verrucomicrobiales	0.00175539	0.000880772	0	0	0	0	0.105031	0.00123338	0.0281232	0.563619	0.0444215	0.126821
DMSP transport	BCCT	Nevskiales	0.105486	0.0525303	0	0.00713218	0	0.0526867	0.479388	0.231947	0.0538195	0.0034806	0.0105337	0.00727904
DMSP transport	BCCT	Caulobacterales	0.159335	0.243967	0.0947392	0.478193	0.358027	1.02795	0.69676	0.326783	0.204988	0.0564902	0	0.00934382
DMSP transport	BCCT	PCC-6307	0.565004	0.153329	0.0689439	0.0156165	0.000570022	0.00554757	0.0725191	0.0258704	0.147765	2.85397	0.501866	0.603978
DMSP transport	BCCT	Flavobacteriales	0.353523	0.413166	0.519989	1.45093	1.6798	1.27329	0.727703	1.58782	1.19436	0.433781	0.474421	0.510727
DMSP transport	BCCT	Rhodobacterales	0.349302	0.404826	0.087818	0.412233	0.0761144	3.09331	1.49862	1.78661	1.54006	0.36087	0.21661	0.471233
DMSP transport	BCCT	SAR86	2.22421	1.06111	0.036161	0.419107	0.0593047	0.314703	0.588696	0.783012	1.13413	10.883	1.81176	3.60138
DMSP transport	BCCT	Pseudomonadales	1.76805	1.82915	0.297766	2.09953	1.74516	12.2683	12.2442	8.9481	13.5834	12.866	1.19558	3.4976
DMSP to DMS	Alma	Unclassified and Others	0	0.00282494	0	0	0	0	0	0	0	0.0470367	0.00484804	0
DMSP to DMS	Alma	Dinophyta	0.0998077	0.0453642	0.965164	0.447578	0.430834	0.0751529	0.114775	0.312887	0.178416	0.265322	0.493889	0.173216
DMSP to DMS	Alma	Haptophyta	0.011826	0.0763213	0.119522	0.235258	4.92241	1.02967	0.434658	0.00331103	0.0164018	0	0	0.0116467
DMSP to DMS	dddD	Unclassified and Others	0.00053326	0.00141467	0.00354178	0.0110986	0.260673	0.22187	0.136752	0.121004	0.0432522	0	0	0
DMSP to DMS	dddD	Rhodobacterales	0	0	0	0	0	0	0	0	0	0.0103594	0	0
DMSP to DMS	dddD	Pseudomonadales	0	0.00412321	0.00175222	0.00198363	0.130966	0.185549	0.0537589	0.0408167	0.0799517	0.0618781	0.0155592	0.0301107
DMSP to DMS	dddL/Q	Unclassified and Others	0.0804187	0.132621	0	0.0765408	0	0.067226	0.0570508	0.0543726	0.110211	0.00258648	0.073092	0.142658
DMSP to DMS	dddL/Q	Cytophagales	0.0159088	0.0122705	0	0	0	0.000825257	0.00205838	0.0014595	0	0	0.00702542	0.000559331
DMSP to DMS	dddL/Q	Thalassobaculales	0	0	0	0	0	0	0.00860039	0.03518	0.00460232	0	0.00926126	0
DMSP to DMS	dddL/Q	SAR324	0.00367082	0.0103252	0	0.000896695	0	0	0.00105521	0	0.0115457	0	0.0141583	0.0770194
DMSP to DMS	dddL/Q	Acidimicrobiales	0.116292	0.0337494	0	0	0	0	0.00790298	0	0	0	0	0
DMSP to DMS	dddL/Q	Puniceispirillales	0.0059108	0.00297687	0	0	0	0.0806644	0.0387626	0.0273945	0.332939	0	0	0
DMSP to DMS	dddL/Q	Caulobacterales	0.0101816	0.0135616	0	0.0583126	0.0089232	0.0814177	0.0218095	0.0626334	0.0152722	0	0.037475	0.133832
DMSP to DMS	dddL/Q	Pelagibacterales	0.125544	0.12943	0	0.0417663	0	0.00691818	0.0436613	0.023863	0.0895997	0.493437	0.179303	0.320165
DMSP to DMS	dddL/Q	Rhodobacterales	0.29794	0.227192	0.0041264	0.360857	0.03008	1.3419	0.830952	0.857514	0.948572	0.492309	0.504686	0.829954
DMSP to DMS	dddP	Unclassified and Others	0.0626675	0.17147	0.00118283	0.0830659	0	0.10924	0.140071	0.0356993	0.0622693	0.00756071	0.00923534	0.0158536
DMSP to DMS	dddP	Pelagibacterales	0.0201852	0.0285582	0	0.00200007	0	0	0	0	0	0	0.0014959	0
DMSP to DMS	dddP	Puniceispirillales	0.033815	0.0496443	0	0.0244651	0	0.0823988	0.0631424	0.0638502	0.270406	0.00402149	0.0193334	0.0366882
DMSP to DMS	dddP	Rhodobacterales	0.586772	0.767195	0.128314	1.45664	0.568273	5.07301	2.49706	3.86859	2.30715	0.353947	0.61943	1.52604
DMSP to DMS	dddW	Unclassified and Others	0	0	0	0	0	0	0	0.0090381	0.00286082	0	0	0
DMSP to DMS	dddW	Pelagibacterales	0.155214	0.160122	0	0.0368346	0.0155084	0.00205867	0.0504361	0.00500765	0.0054108	0	0	0.020412
DMSP to DMS	dddY	Unclassified and Others	0.0106165	0.000437301	0	0.00148939	0	0.000673152	0.0120847	0.00493572	0.0182162	0.0523332	0.0245106	0.0516966
DMSP to DMS	dddK	Unclassified and Others	0	0	0	0	0	0	0	0	0	0	0	0
DMSP to DMS	dddK	Rhodobacterales	0.121106	0.0777889	0	0.038574	0	0.184528	0.113481	0.0122604	0.0154981	0.0216927	0.0483785	0.0525474
DMSP to DMS	dddK	Pelagibacterales	0.67414	0.480877	0	0.369118	0.0518442	0.0427405	0.355915	0.219967	0.624849	0.956191	0.366629	0.7633
DMSP to DMS	dddU	Unclassified and Others	0.565517	0.997514	0	1.02338	0	0.686835	0.553779	0.526521	0.376638	0.024084	0.225502	0.662076
DMSP to DMS	dddU	Thalassobaculales	0.0442273	0.0300064	0.0328658	0.0443595	0.000997065	0.220033	0.0987606	0.00672876	0.0148553	0	0.00599088	0.0532822
DMSP to DMS	dddU	PS1	0.258576	0.284258	0.00450442	0.147775	0	0.0408201	0.0753187	0.031835	0.03779	0	0.066715	0.153287
DMSP to DMS	dddU	Rhodobacterales	0.32873	0.509824	0.0173029	0.495628	0.0546445	2.28013	1.2668	1.36053	1.92603	0.463527	0.123898	0.501444
DMSP to DMS	dddU	Rhodospirillales	0.17865	0.478176	0.00674236	1.44988	0	3.22328	1.12347	3.22205	0.406641	0.0134521	0.126905	0.597483
MTA-CoA to MeSH	acuH	Unclassified and Others	0	0	0	0	0	0	0	0	0	0	0	0
MTA-CoA to MeSH	acuH	Pseudomonadales	0.0105651	0.0453652	0.0133466	0.0809949	0	0.0423918	0.0195342	0.0598592	0.0496346	0	0.0702148	0.119248
MTA-CoA to MeSH	acuH	Rhodobacterales	0.0830014	0.160933	0.315583	0.518224	0.521106	1.40024	0.669283	1.42981	0.300073	0.182831	0.161461	0.354682
DMSP to MMPA	dmdA	Unclassified and Others	0.123324	0.140354	0.0439175	0.247136	0.23747	0.202514	0.231672	0.0819049	0.155486	0.282924	0.530219	0.624148
DMSP to MMPA	dmdA	Pseudomonadales	0	0	0	0.0118414	0.0442274	0.0136873	0	0.00346767	0	0.00133099	0	0.000246622
DMSP to MMPA	dmdA	Thalassobaculales	0.0150709	0.0133264	0	0.011678	0	0	0.00506604	0	0	0	0.0343126	0.0953222
DMSP to MMPA	dmdA	Arenicellales	0.147732	0.0694599	0	0.00532308	0	0	0.0710294	0	0.0020784	0	0	0.00865357
DMSP to MMPA	dmdA	Caulobacterales	0.0347798	0.0732895	0.0246342	0.0856418	0.065702	0.22022	0.149616	0.0672559	0.0245813	0.0196925	0	0.00261448
DMSP to MMPA	dmdA	Puniceispirillales	0.159079	0.260591	0.0325422	0.176928	0.00686359	0.22514	0.237225	0.100031	0.491835	0.0889771	0.0551584	0.123003
DMSP to MMPA	dmdA	Pelagibacterales	2.21721	1.47963	0.0843013	0.880492	0.0146839	0.134161	0.85412	0.391896	1.06995	2.80686	1.60565	2.54667
DMSP to MMPA	dmdA	Rhodobacterales	1.02066	1.17364	3.91466	4.68369	5.35867	7.44294	3.07509	5.51814	3.08202	1.16354	4.64905	6.06009
DMSP to MMPA	dmdA_like	Unclassified and Others	0.267817	0.177856	0.0406735	0.0341067	0	0.088754	0.162133	0.0205491	0.0973433	0.0394423	0.146396	0.399641
DMSP to MMPA	dmdA_like	Acidimicrobiales	0.204195	0.0443244	0.00566497	0	0	0	0.00119819	0	0	0	0	0
DMSP to MMPA	dmdA_like	Caulobacterales	0.0266561	0.0417201	0.0277896	0.0981812	0.048004	0.246515	0.170286	0.103943	0.0682046	0.00227246	0.000272038	0.0023037
DMSP to MMPA	dmdA_like	Puniceispirillales	0.116915	0.149466	0.0141067	0.093396	0.0023689	0.24051	0.196952	0.182237	0.962358	0.0924191	0.137212	0.169522
DMSP to MMPA	dmdA_like	Pelagibacterales	0.957744	0.822229	0.0424693	0.526174	0.0132522	0.117602	0.623749	0.328965	0.774629	1.08957	0.907381	1.36712
DMSP to MMPA	dmdA_like	SAR86	0.219572	0.187399	0.0163081	0.210391	0.0101993	0.229866	0.264465	0.720186	0.839691	6.53989	0.797731	1.70749
DMSP to MMPA	dmdA_like	PS1	1.88102	2.09533	0.48306	2.88335	0.118669	0.81632	0.941488	0.46394	0.46437	0.013432	0.793153	1.49266
DMSP to MMPA	dmdA_like	Pseudomonadales	0.401417	0.356728	0.561538	0.505502	1.05018	2.49032	2.17331	1.66696	2.26282	4.21396	0.434679	0.89988
DMSP to MMPA	dmdA_like	Rhodobacterales	0.818243	0.856582	2.41381	2.43614	6.64326	6.3283	3.02259	5.46973	3.82583	0.954643	5.60685	4.02052
MMPA to MMPA-CoA	dmdB	Unclassified and Others	3.0783	2.58773	0.260384	2.32424	0.0510498	1.87652	1.95818	1.1426	1.20367	0.38212	1.11165	3.02958
MMPA to MMPA-CoA	dmdB	Burkholderiales	0.0573254	0.0428867	0.00278923	0.00838256	0	0.0278325	0.27924	0.0688928	0.0444344	0.0748514	0.0239788	0.387791
MMPA to MMPA-CoA	dmdB	Caulobacterales	0.0895255	0.189236	0.229014	0.43635	0.316128	0.836618	0.483189	0.274802	0.142455	0.0502613	0.000263555	0.00896868
MMPA to MMPA-CoA	dmdB	PS1	0.967788	1.27831	0.0569928	1.19329	0.0310917	0.500517	0.628004	0.356545	0.345385	0.00266488	0.416598	0.842438
MMPA to MMPA-CoA	dmdB	Puniceispirillales	0.71881	0.908237	0.122135	0.743407	0.0410271	0.768657	0.874809	0.356867	1.73422	0.202259	0.275906	0.589567
MMPA to MMPA-CoA	dmdB	Pelagibacterales	1.89238	1.46817	0.0177028	0.762167	0.00587154	0.140312	0.995809	0.409486	1.10183	1.58245	1.20468	2.4228
MMPA to MMPA-CoA	dmdB	SAR86	2.36188	1.53913	0.361301	1.61465	0.239094	1.05484	1.48482	2.85823	2.63253	20.5003	3.83605	5.6191
MMPA to MMPA-CoA	dmdB	Rhodobacterales	1.57365	1.87872	2.5943	4.64263	4.40375	9.85351	4.93858	7.5562	3.38161	1.06562	3.28194	4.46354
MMPA to MMPA-CoA	dmdB	Pseudomonadales	0.898402	1.1798	1.35949	2.02115	3.61329	8.90071	7.55264	6.11313	7.91876	10.1584	1.49741	2.98231
MMPA-CoA to MTA-CoA	dmdC	Unclassified and Others	3.65143	3.27323	0.265843	2.33728	0.175415	1.88416	2.59934	1.67184	2.32307	2.52398	2.70609	4.1786
MMPA-CoA to MTA-CoA	dmdC	Poseidoniales	0.365943	0.474136	0	0.033116	0	0.00303162	0.0633384	0.00212119	0.00212063	0	0	0
MMPA-CoA to MTA-CoA	dmdC	Burkholderiales	0.0918968	0.0270969	0.00436933	0.00407499	0.00338234	0.0375714	0.229116	0.0575912	0.0237414	0.0284567	0.00311549	1.02211
MMPA-CoA to MTA-CoA	dmdC	Pelagibacterales	0.68745	0.562715	0.019375	0.190113	0.00660469	0.0256518	0.21755	0.083669	0.266998	0.361849	0.243116	0.586217
MMPA-CoA to MTA-CoA	dmdC	Caulobacterales	0.123304	0.22251	0.240351	0.588632	0.368176	1.00868	0.666214	0.328795	0.157038	0.0771338	0	0.0101428
MMPA-CoA to MTA-CoA	dmdC	Puniceispirillales	0.420803	0.530097	0.111825	0.450437	0.0403609	0.406857	0.4492	0.228233	0.698012	0.215442	0.145424	0.352802
MMPA-CoA to MTA-CoA	dmdC	Actinomarinales	1.33094	0.905671	0.128948	0.199107	0.00114508	0.031204	0.556211	0.055593	0.040885	0.471523	0.00986905	0.186106
MMPA-CoA to MTA-CoA	dmdC	Pseudomonadales	1.06855	0.826368	1.17772	1.74776	7.55698	9.06263	7.10178	6.30535	8.07069	10.4043	1.83169	2.49344
MMPA-CoA to MTA-CoA	dmdC	Rhodobacterales	2.35242	2.09265	3.82389	5.11396	6.20439	11.1341	5.55257	7.91885	5.35435	1.58393	5.2917	4.69858
MTA-CoA to MeSH	dmdD	Unclassified and Others	0.446028	0.542221	0	0.600413	0	0.292053	0.306941	0.204038	0.208786	0	0.110674	0.467547
MTA-CoA to MeSH	dmdD	Acidimicrobiales	6.99448e-05	0.00499739	0	0	0	0.00581342	0.127443	0.00773058	0.00839333	0	0	0
MTA-CoA to MeSH	dmdD	Rhodobacterales	0.0980039	0.175586	0.100952	0.250024	0.100013	1.28617	0.511621	0.485823	0.415893	0.0836549	0.0246043	0.0274883
MTA-CoA to MeSH	dmdD	Rhodospirillales	0.217829	0.33382	0.00563452	1.35374	0.0162932	2.72564	0.961463	2.63019	0.344951	0.0276146	0.155466	0.534693
MTA-CoA to MeSH	dmdD	Pseudomonadales	0.119208	0.227638	0.517548	0.677688	1.15984	3.11515	2.00709	1.83078	2.26683	0.241238	0.287681	0.3393
DMSO to DMS	torZ/dorA	Unclassified and Others	0	0	0	0	0	0	0.00475468	0.0277829	0.0145143	0	0.00493777	0
DMSO to DMS	dmsA	Unclassified and Others	0	0	0	0	0	0	0	0	0	0	0	0
DMSO to DMS	dmsA	Acidimicrobiales	0.070199	0.0182317	0	0	0	0	0.000846519	0	0	0	0	0
DMS to DMSO	ddhA	Unclassified and Others	0.0814869	0.00812077	0	0	0	0	0	0	0	0	0	0
DMS to DMSO	tmm	Unclassified and Others	0.0835363	0.0924827	0	0.0127435	0.00849032	0.175423	0.218917	0.0690515	0.261787	0.316328	0.502095	0.47087
DMS to DMSO	tmm	Mycobacteriales	0	0	0	0.000737239	0	0	0	0.00488285	0.00383358	0	0	0.00551397
DMS to DMSO	tmm	Arenicellales	0.0400889	0.0122417	0	0.00227151	0	0	0.0109207	0	0	0	0	0.00360613
DMS to DMSO	tmm	Acidimicrobiales	0.0832934	0.020568	0	0	0	0	0.00204142	0	0	0	0	0
DMS to DMSO	tmm	Pseudomonadales	0.0165556	0.0104563	0	0.0297167	0.00320724	0.0594235	0.145034	0.0502132	0.0189334	0.00137282	0	0.0174032
DMS to DMSO	tmm	Puniceispirillales	0.106806	0.0420428	0	0.00292741	0	0.00191265	0.0109306	0	0.00963709	0.00750797	0.03277	0.168186
DMS to DMSO	tmm	PS1	0.97498	1.20946	0.259305	1.12549	0.0164998	0.46622	0.505126	0.32731	0.385272	0.00955823	0.296744	0.945929
DMS to DMSO	tmm	Pelagibacterales	1.27807	0.96632	0.0709899	0.538235	0.00759231	0.0900046	0.627756	0.281465	0.701856	1.89097	1.08633	1.66186
DMS to DMSO	tmm	Rhodobacterales	0.455462	0.532521	0.199528	1.25992	0.602344	2.66018	1.30028	2.52584	0.748005	0.40933	0.8796	1.59532
DMS to DMSO	dsoB	Unclassified and Others	0	0	0	0	0	0	0	0	0	0	0	0
DMS to DMSO	dsoB	Burkholderiales	0	0	0	0	0	0.00163573	0	0.00053382	0.00326951	0	0	0.2201
DMS to DMSO	dsoB	Pseudomonadales	0.35035	0.163163	0.0358206	0.0194305	0.00571659	0.153848	0.081467	0.0585757	0.0456898	0.228084	0	0.0117701
MeSH to S	mtoX	Unclassified and Others	2.48914	1.70542	0.466847	1.62245	0.939522	6.87467	3.20504	1.16874	1.48877	10.9008	7.13831	4.36935
MeSH to S	mtoX	SAR324	0.00376777	0.00375292	0	0.00145599	0	0	0	0	0	0.00129249	0.00263143	0.0273938
MeSH to S	mtoX	Thalassobaculales	0.0236333	0.0107247	0	0	0	0.00263	0	0	0	0	0.0103822	0.068483
MeSH to S	mtoX	Pirellulales	0.0248391	0.0239575	0.000423575	0.0061869	0	0	0.0382441	0.00413769	0.00284028	0.00599754	0	0.018749
MeSH to S	mtoX	Pelagibacterales	0.319341	0.202048	0.0155503	0.11454	0.0029849	0.0163324	0.0705539	0.0197444	0.04087	0.232921	0.131404	0.101753
MeSH to S	mtoX	Nitrosococcales	0	0	0	0	0.0687993	0.912153	0.0412823	0.0744083	0.000575367	0.1926	0	0
MeSH to S	mtoX	Puniceispirillales	0.422746	0.545912	0.0617306	0.37687	0.0155203	0.482998	0.528352	0.248252	1.09262	0.133732	0.118553	0.356093
MeSH to S	mtoX	Pseudomonadales	0.449344	0.646028	0.394671	1.25191	1.29227	1.40005	1.2089	0.467547	0.414522	2.62056	0.918105	0.923028
MeSH to S	mtoX	Rhodobacterales	1.48631	1.64989	1.07653	2.88921	1.45542	7.6047	3.92673	5.70883	3.89258	1.88925	2.38356	3.49327
H2S/MeSH to DMS	mddA	Unclassified and Others	0	0	0	0	0	0	0	0	0	0	0	0
H2S/MeSH to DMS	mddA	Nevskiales	0.00699916	0	0	0	0	0	0	0.0133665	0	0	0	0.00458651
H2S/MeSH to DMS	mddA	Pseudomonadales	0.0562752	0.0324764	0.00390146	0.0203408	0	0.283562	0.457357	0.298989	0.836856	0.77935	0.061767	0.265887
H2S/MeSH to DMS	mddA	Rhodobacterales	0.111522	0.130796	0.0241895	0.184306	0.0226264	0.931117	0.628742	0.545014	0.771015	0.535316	0.264626	0.514297
H2S/MeSH to DMS	mddH	Unclassified and Others	0.340881	0.128921	0	0.0545159	0.00927907	0.0542352	0.163195	0.0536157	0.159593	1.794	0.275524	0.870215
H2S/MeSH to DMS	mddH	Rhodobacterales	0.0121477	0.000518375	0	0.00320433	0	0.00194186	0.0053472	0.00311021	0.00485737	0.0415738	0.0409576	0.0660461
H2S/MeSH to DMS	mddH	Cytophagales	0	0.00133576	0.00398115	0.0427242	0.145529	0.0477502	0.0329019	0	0	0	0	0.000479368
H2S/MeSH to DMS	mddH	Burkholderiales	0.0209861	0.00533841	0	0.00345104	0	0.0112117	0.0736736	0.0237306	0.00371679	0.0183325	0	0.20582
H2S/MeSH to DMS	mddH	Flavobacteriales	0.0276201	0.0376963	0.0660971	0.0593651	0.21716	0.0195023	0.0798449	0.0308746	0.0541417	0.0289371	0	0.0310398
H2S/MeSH to DMS	mddH	Caulobacterales	0.0322678	0.0529731	0.0145305	0.158506	0.0150215	0.202201	0.164806	0.0871855	0.0599373	0.0134511	0	0.00340275
H2S/MeSH to DMS	mddH	Actinomarinales	0.379446	0.25038	0.0304466	0.0363771	0	0.0075234	0.147588	0.0125089	0.00973942	0.124256	0	0.0356719
H2S/MeSH to DMS	mddH	SAR86	1.27786	0.847977	0.0539559	0.755667	0.0943412	0.719364	0.900583	1.75509	1.55551	6.90652	0.978282	1.79891
H2S/MeSH to DMS	mddH	Pseudomonadales	0.227314	0.401213	0.294163	0.590833	1.33151	3.85805	3.44052	2.9452	4.19786	4.54987	0.59011	1.16554

## Sheet: Table S7
Table S7 Information of all recovered 260 MAGs.
	genome information			Taxonomy							Relative abundance (% of reads)																								Copy number of DMSP/DMS/MeSH metabolism related genes
genome	completeness (%)	contamination (%)	size (bp)	Domain	Phylum	Class	Order	Family	Genus	Species	D3_23 (n=3)	D4_13 (n=3)	D4_20 (n=2)	D4_27 (n=3)	D5_04 (n=2)	D5_12 (n=3)	D5_25 (n=3)	D6_07 (n=3)	D6_21 (n=3)	D6_28 (n=2)	D7_05 (n=3)	D7_19 (n=3)	R3_23 (n=3)	R4_13 (n=3)	R4_20 (n=2)	R4_27 (n=2)	R5_04 (n=2)	R5_12 (n=3)	R5_25 (n=3)	R6_07 (n=3)	R6_21 (n=2)	R6_28 (n=2)	R7_05 (n=2)	R7_19 (n=3)	acuH	BCCT	dddD	dddK	dddL/Q	dddP	dddU	dmdA	dmdA_like	dmdB	dmdC	dmdD	dmpX	dmsA	dsoB
MAG1	98.06	0.89	1740018	d__Bacteria	p__Bacteroidota	c__Bacteroidia	o__Flavobacteriales	f__BACL11	g__UWMA-0277	s__UWMA-0277 sp018664745	0	0	0	0.00707182	0.0131305	0.18333	0.048518	0	0.0287656	0	0	0.00925182	0	0	0	0.0055527	0.0322788	0.141894	0.0284283	0	0.0194119	0	0	0.00229703	0	0	0	0	0	0	0	0	0	0	0	0	0	0	0
MAG10	88.08	0.08	1937692	d__Bacteria	p__Bacteroidota	c__Bacteroidia	o__Flavobacteriales	f__Flavobacteriaceae	g__Hel1-33-131	s__	0	0	0.0104143	0.00332492	0.0342334	0.0579163	0.188843	0.0874173	0.0208633	0	0.0049865	0.00268401	0	0	0	0	0.01864	0.0603041	0.179885	0.0636059	0.0186732	0	0.00767272	0.0307272	0	0	0	0	0	0	0	0	0	0	0	0	0	0	0
MAG100	80.17	0.33	941666	d__Bacteria	p__Pseudomonadota	c__Alphaproteobacteria	o__Pelagibacterales	f__Pelagibacteraceae	g__Pelagibacter	s__Pelagibacter sp016778675	0.117628	0.133133	0.0476492	0.120199	0	0.00956107	0.0527871	0.0536306	0.182007	0.171929	0.215717	0.205103	0.144845	0.128749	0	0.0936619	0	0.0120441	0.0604861	0.0521907	0.167111	0.176134	0.212432	0.19855	0	0	0	1	0	0	0	1	0	1	1	0	0	0	0
MAG101	85.59	0.36	1905438	d__Bacteria	p__Bacteroidota	c__Bacteroidia	o__Flavobacteriales	f__Flavobacteriaceae	g__MS024-2A	s__MS024-2A sp943842245	0.0881412	0.0425847	0.379663	0.0483562	0.0439904	0.0103769	0.0449939	0.00819711	0.0109473	0.138634	0.0696553	0.110171	0.0332227	0.0363446	0.0392829	0.0687959	0.00911651	0.0121747	0.042212	0.0105416	0.0180594	0.15267	0.0772341	0.0997303	0	0	0	0	0	0	0	0	0	0	0	0	0	0	0
MAG102	98.16	0.66	3268694	d__Bacteria	p__Actinomycetota	c__Acidimicrobiia	o__Acidimicrobiales	f__Aldehydirespiratoraceae	g__UBA11606	s__UBA11606 sp029247365	0.922185	0.107357	0.0173887	0	0	0	0.00166368	0	0	0	0	0	0.1602	0.0399947	0	0	0	0	0.0046786	0	0	0	0	0	0	0	0	0	1	0	0	0	1	0	1	0	0	1	0
MAG103	98.4	0.03	2403153	d__Bacteria	p__Bacteroidota	c__Bacteroidia	o__Flavobacteriales	f__UA16	g__UA16	s__UA16 sp002390405	0.280259	0.529014	0.117779	0.11192	0.00725081	0.0126029	0.0102335	0	0	0	0	0	0.0834609	0.301014	0.0652356	0.0620252	0	0.0124814	0.00873928	0	0	0	0	0	0	0	0	0	0	0	0	0	0	0	0	0	0	0	0
MAG104	94.1	0.67	3340081	d__Bacteria	p__Pseudomonadota	c__Gammaproteobacteria	o__Nevskiales	f__Salinisphaeraceae	g__Salinisphaera	s__	0.0435048	0	0	0	0	0.010079	0.183078	0.0841385	0.0188737	0.00841865	0	0	0.0100079	0	0	0	0	0.00717408	0.110306	0.0456349	0.0050158	0	0	0	0	4	0	0	0	0	0	0	0	0	0	0	0	0	0
MAG105	85.08	2.98	2761334	d__Bacteria	p__Pseudomonadota	c__Alphaproteobacteria	o__Rhodobacterales	f__Rhodobacteraceae	g__Planktomarina	s__Planktomarina sp943788425	0.0522252	0.0290491	0.10766	0.0800809	0.0850302	0.239428	0.153132	0.41484	0.258815	0.0434193	0.199949	0.167689	0.0105743	0.0132311	0.0234712	0.0415439	0.0202071	0.235067	0.1292	0.282162	0.24256	0.0290095	0.098847	0.0785126	0	0	0	0	0	1	0	0	1	1	2	0	1	0	0
MAG106	92.88	2.76	2628103	d__Bacteria	p__Actinomycetota	c__Acidimicrobiia	o__Acidimicrobiales	f__Poriferisodaliceae	g__UBA9040	s__UBA9040 sp905477545	0.143834	0.0475221	0.0346594	0	0	0	0.0120993	0	0	0	0.00131273	0.0350134	0.0510092	0.0277919	0	0.00123062	0	0	0.0100144	0	0	0	0	0.0154458	0	0	0	0	0	0	0	0	0	1	1	0	0	0	0
MAG107	83.27	1.36	1711120	d__Bacteria	p__Bacteroidota	c__Bacteroidia	o__Flavobacteriales	f__Flavobacteriaceae	g__GCA001735715	s__GCA001735715 sp001735715	0	0	0	0	0	0	0	0	0.0238726	0.0427688	0.0062157	0.0678635	0	0	0	0	0	0	0	0	0.0196092	0.0375149	0.00822595	0.0703754	0	0	0	0	0	0	0	0	0	0	0	0	0	0	0
MAG108	74.3	1.47	1312968	d__Bacteria	p__Bacteroidota	c__Bacteroidia	o__Flavobacteriales	f__Schleiferiaceae	g__UBA10364	s__UBA10364 sp003045825	0.0427718	0.0215054	0.0827032	0.06128	0.0834107	0.0122614	0.0140947	0.0207779	0.0110801	0	0	0	0.014146	0.0132229	0.0424208	0.0441563	0.0435935	0.0120539	0.0115993	0.0160619	0.0108241	0	0	0	0	0	0	0	0	0	0	0	0	0	0	0	0	0	0
MAG109	74	0.36	1865554	d__Bacteria	p__Bacteroidota	c__Bacteroidia	o__Flavobacteriales	f__Crocinitomicaceae	g__UBA952	s__UBA952 sp943789205	0.00832711	0.013973	0.103513	0.0293461	0.0377405	0.0219846	0.040307	0.0267566	0.119343	0.00210999	0.00969186	0.148369	0.00124318	0.00744106	0.0223646	0.0181051	0.0131227	0.0163964	0.0221352	0.0212134	0.114156	0.00370793	0.00942316	0.0673298	0	0	0	0	0	0	0	0	0	0	0	0	0	0	0
MAG11	95.81	1.31	3406854	d__Bacteria	p__Pseudomonadota	c__Gammaproteobacteria	o__Pseudomonadales	f__Pseudohongiellaceae	g__UBA9145	s__UBA9145 sp029253585	0.0135703	0.0110297	0	0	0	0	0.359977	0.0482569	0.0255565	0.0144876	0.0277903	0.0911133	0	0.00302817	0	0	0	0	0.302686	0.0322518	0.0195194	0	0.0133619	0.0416793	0	1	0	0	0	0	0	0	0	2	1	0	0	0	0
MAG110	82.47	3.9	2110444	d__Bacteria	p__Pseudomonadota	c__Alphaproteobacteria	o__Rhodobacterales	f__Rhodobacteraceae	g__GCA-002712045	s__GCA-002712045 sp002683355	0.0706866	0.0480754	0.0145074	0.0174857	0	0	0.0401978	0.00532432	0	0	0.0213561	0.0597555	0.0347169	0.0302726	0	0.0105752	0	0.000723146	0.0262997	0.00369901	0.00235684	0	0.0101354	0.0326625	0	0	0	0	1	0	0	1	0	1	1	0	1	0	0
MAG111	93.68	1.59	1953199	d__Bacteria	p__Bacteroidota	c__Bacteroidia	o__Flavobacteriales	f__Flavobacteriaceae	g__Hel1-33-131	s__Hel1-33-131 sp018608705	0	0	0	0	0.0142152	0.0119481	0.0129898	0.17523	0.444324	0.0307426	0.242277	0.143671	0	0	0	0	0	0.00893378	0.00901065	0.0972527	0.29145	0.0250348	0.172608	0.119035	0	0	0	0	0	0	0	0	0	0	0	0	0	0	0
MAG112	90.59	3.02	3153286	d__Bacteria	p__Gemmatimonadota	c__Gemmatimonadetes	o__Longimicrobiales	f__UBA6960	g__UBA2589	s__UBA2589 sp002390225	0.107217	0.0155268	0	0	0	0	0	0	0	0	0	0	0.0157587	0.00439376	0	0	0	0	0	0	0	0	0	0	0	0	0	0	0	0	0	0	0	0	0	0	0	0	0
MAG113	70.21	1.58	1733876	d__Bacteria	p__Bacteroidota	c__Bacteroidia	o__Flavobacteriales	f__Crocinitomicaceae	g__UBA952	s__UBA952 sp943789205	0.0078067	0.0125797	0.0956302	0.0270407	0.0353566	0.0203038	0.0308361	0.0346349	0.130134	0.00190139	0.00963828	0.150222	0	0.00743863	0.0234464	0.018518	0.013168	0.0166139	0.0229765	0.0228196	0.132878	0.00394412	0.0104945	0.0734755	0	0	0	0	0	0	0	0	0	0	0	0	0	0	0
MAG114	93.97	4.18	2209855	d__Bacteria	p__Pseudomonadota	c__Alphaproteobacteria	o__Puniceispirillales	f__Puniceispirillaceae	g__UBA3439	s__UBA3439 sp002378605	0.0232907	0.0185831	0	0.0125927	0	0.0699049	0.0713813	0.0688829	0.255086	0	0.00151613	0.00804902	0.0165931	0.021376	0	0.0147111	0	0.0872848	0.073331	0.0525824	0.311872	0	0	0.00693718	0	0	0	0	2	0	0	1	1	2	1	0	0	0	0
MAG115	84.47	0.94	5463005	d__Bacteria	p__Pseudomonadota	c__Gammaproteobacteria	o__Pseudomonadales	f__Pseudomonadaceae	g__Pseudomonas_E	s__Pseudomonas_E lactis	0	0	0	0	0	0.0862454	0.0458974	0	0	0	0	0	0	0	0	0	0	0.00706055	0.00378768	0	0	0	0	0	0	2	0	0	0	0	0	0	0	0	1	0	0	0	0
MAG116	84.13	2.35	1231400	d__Bacteria	p__Pseudomonadota	c__Gammaproteobacteria	o__SAR86	f__D2472	g__MED-G78	s__	0.154048	0.115465	0.048203	0.0430943	0	0.0108056	0.0532505	0.0129543	0.0156673	2.4979	0.128994	0.0247823	0.0618127	0.0610179	0	0.0227902	0	0.00754644	0.0274119	0.00866024	0.0117982	1.36701	0.0489258	0.0136646	0	2	0	0	0	0	0	0	1	0	0	0	0	0	0
MAG117	80.96	2.82	1032784	d__Bacteria	p__Actinomycetota	c__Acidimicrobiia	o__Actinomarinales	f__Actinomarinaceae	g__Actinomarina	s__Actinomarina sp002169115	2.57158	1.66749	1.46526	0.286618	0.0112892	0.0280167	0.863546	0.0686844	0.0377488	0.396425	0.0135861	0.218777	2.29908	1.46808	1.34034	0.668837	0.0333328	0.0699869	0.495082	0.0464842	0.0482561	0.271822	0.0121352	0.289056	0	0	0	0	0	0	0	0	0	0	1	0	0	0	0
MAG118	75.85	0.16	1612643	d__Bacteria	p__Cyanobacteriota	c__Cyanobacteriia	o__PCC-6307	f__Cyanobiaceae	g__Synechococcus_C	s__Synechococcus_C sp014279835	0.190391	0.057954	0.126636	0.0118681	0.00271363	0	0.026686	0.015291	0.0403964	0.341394	0.0419228	0.0831327	0.324562	0.104639	0.0463394	0.0182923	0	0.02156	0.0871386	0.0268392	0.0434964	0.21691	0.043377	0.149596	0	1	0	0	0	0	0	0	0	0	0	0	0	0	0
MAG119	90.9	1.39	2137766	d__Bacteria	p__Bacteroidota	c__Bacteroidia	o__Flavobacteriales	f__Parvicellaceae	g__MED-G20	s__MED-G20 sp016780365	0	0.00464892	0.0330015	0.0380321	0.123019	0.156642	0.212211	0.0299558	0.0528826	0.0352327	0.0257345	0.0118491	0	0.00339524	0	0.0458436	0.0930954	0.17055	0.17839	0.0310626	0.0616202	0.0277056	0.0327546	0.0129923	0	0	0	0	0	0	0	0	0	0	0	0	0	0	0
MAG12	90.81	0.73	1987729	d__Bacteria	p__Bacteroidota	c__Bacteroidia	o__Flavobacteriales	f__Flavobacteriaceae	g__MS024-2A	s__MS024-2A sp002292265	0.0109354	0.00745651	0.118641	0.0123248	0.119825	0.0594783	0.13138	0.0503116	0.100325	0.0925008	0	0.0202284	0.0014716	0.00761546	0.00961076	0.0204041	0.0495315	0.0882194	0.135937	0.090027	0.17992	0.10652	0.0014036	0.0274932	0	0	0	0	0	0	0	0	0	0	0	0	0	0	0
MAG120	92.94	0.24	2799234	d__Bacteria	p__Verrucomicrobiota	c__Verrucomicrobiae	o__Opitutales	f__MB11C04	g__MB11C04	s__	0.0692811	0.0460269	0	0.0371273	0	0.0106577	0.305142	0.00700666	0.00539743	0	0	0.0166208	0.0295681	0.0270722	0	0.0198677	0	0.00750846	0.183394	0.00521538	0.00395806	0	0	0.00706855	0	0	0	0	0	0	0	0	0	0	0	0	0	0	0
MAG121	94.03	1.34	2870186	d__Bacteria	p__Planctomycetota	c__UBA8108	o__UBA1146	f__UBA1146	g__UBA12191	s__UBA12191 sp003540375	0.359213	0.200603	0.0112073	0.00983781	0	0	0	0	0	0	0	0	0.232913	0.177127	0	0.00533638	0	0	0.0019482	0	0	0	0	0	0	0	0	0	0	0	0	0	0	0	0	0	0	0	0
MAG122	87.49	3.72	2154619	d__Bacteria	p__Verrucomicrobiota	c__Verrucomicrobiae	o__Opitutales	f__MB11C04	g__MB11C04	s__MB11C04 sp943787575	0.114201	0.107501	0	0.0565589	0	0	0.0496405	0.0108722	0.00677652	0	0	0	0.0609023	0.0889815	0	0.0342878	0	0	0.0388243	0.00954992	0.00635148	0	0	0	0	0	0	0	0	0	0	0	0	0	0	0	0	0	0
MAG123	88.99	1.82	1324137	d__Bacteria	p__Pseudomonadota	c__Alphaproteobacteria	o__MED-G09	f__MED-G09	g__MED-G09	s__MED-G09 sp002704345	0.32788	0.165588	0.026526	0.0609789	0	0	0.108154	0.00734978	0.00629476	0.0581424	0.068914	0.0769473	0.255786	0.119141	0	0.0357132	0	0	0.0666645	0.00552319	0.00449089	0.0429677	0.038629	0.0599649	0	1	0	0	0	0	0	0	0	1	1	0	0	0	0
MAG124	94.85	0.08	1995713	d__Bacteria	p__Bacteroidota	c__Bacteroidia	o__Flavobacteriales	f__Parvicellaceae	g__MED-G20	s__MED-G20 sp016780365	0	0.00576794	0.050233	0.0437574	0.16276	0.123349	0.210943	0.0393491	0.0365175	0.0213621	0.0153133	0.00822845	0	0.00433634	0	0.0502963	0.0873094	0.136187	0.178624	0.0416812	0.0409221	0.015536	0.0152077	0.00832752	0	0	0	0	0	0	0	0	0	0	0	0	0	0	0
MAG125	80.78	4.12	2108229	d__Bacteria	p__Pseudomonadota	c__Alphaproteobacteria	o__Puniceispirillales	f__Puniceispirillaceae	g__UBA3439	s__UBA3439 sp017859295	0.0594193	0.0559132	0.00329624	0.0551186	0	0.0430884	0.0639831	0.0377718	0.185188	0.0163308	0.0526085	0.0532492	0.0358593	0.0542319	0	0.0448142	0	0.0551881	0.0645679	0.0320569	0.234108	0.0343391	0.0386387	0.0420015	0	0	0	0	0	0	0	1	1	2	1	0	1	0	0
MAG126	73.61	0.55	2046989	d__Bacteria	p__Pseudomonadota	c__Alphaproteobacteria	o__Rhodobacterales	f__Rhodobacteraceae	g__Planktomarina	s__Planktomarina sp022425445	0.10448	0.0625871	0.154441	0.270414	0.0942359	0.571017	0.270222	0.328125	0.067515	0.0127344	0.00864629	0.0124542	0.0220975	0.0304922	0.111647	0.147623	0.116701	0.589582	0.241709	0.234341	0.0692835	0.00904319	0	0.00710515	0	0	0	0	0	1	0	0	1	1	2	0	1	0	0
MAG127	94.86	0.81	3110499	d__Bacteria	p__Pseudomonadota	c__Alphaproteobacteria	o__Thalassobaculales	f__Thalassobaculaceae	g__UBA7326	s__UBA7326 sp002708305	0.0309618	0.0176113	0	0.00482781	0	0	0	0	0	0	0.0292688	0.125187	0.0258803	0.0157916	0	0.00344583	0	0	0	0	0	0	0.0200395	0.0849543	0	0	0	0	0	0	0	0	0	3	1	0	1	0	0
MAG128	96.96	3.12	3232932	d__Bacteria	p__Pseudomonadota	c__Gammaproteobacteria	o__Pseudomonadales	f__Pseudohongiellaceae	g__UBA9145	s__	0.142068	0.0353731	0	0	0	0	0	0	0	0	0	0	0.0490686	0.0198262	0	0	0	0	0	0	0	0	0	0	0	2	0	0	0	0	0	0	0	2	1	0	0	0	0
MAG129	79.67	0.8	2934476	d__Bacteria	p__Pseudomonadota	c__Gammaproteobacteria	o__Pseudomonadales	f__Halieaceae	g__Luminiphilus	s__Luminiphilus sp009886815	0.0232385	0.0183223	0.0630775	0.0258094	0.0910948	0.0786569	0.154178	0.137708	0.203656	0.391244	0.0165965	0.0589133	0.00876338	0.0116137	0	0.0199935	0.00520425	0.0890479	0.148619	0.10093	0.228292	0.249584	0.0322637	0.0383955	0	2	0	0	0	0	0	0	0	1	1	0	0	0	0
MAG13	92.76	0.14	3957584	d__Bacteria	p__Pseudomonadota	c__Alphaproteobacteria	o__Rhodobacterales	f__Rhodobacteraceae	g__Sulfitobacter	s__	0	0	0.147061	0	0.0591647	0	0	0	0	0.0741069	0	0	0	0	0	0	0	0	0	0	0	0.030192	0	0	0	2	0	0	1	0	0	0	0	2	2	1	0	0	0
MAG130	93.72	3.01	2340196	d__Bacteria	p__Pseudomonadota	c__Alphaproteobacteria	o__Rhodobacterales	f__Rhodobacteraceae	g__GCA-002712045	s__GCA-002712045 sp002683355	0.0703242	0.048219	0.0147017	0.0177937	0	0	0.041207	0.0055557	0	0	0.0265549	0.0591968	0.033849	0.0299192	0	0.0104424	0	0.000850146	0.0265599	0.00387858	0.00245273	0	0.0118009	0.0357477	0	0	0	0	1	1	0	1	0	2	2	0	1	0	0
MAG131	83.8	0.84	1615904	d__Bacteria	p__Bacteroidota	c__Bacteroidia	o__Flavobacteriales	f__Flavobacteriaceae	g__MAG-121220-bin8	s__MAG-121220-bin8 sp029248455	0.0226657	0.00757486	0.0271783	0.0112448	0	0.0104994	0.0257876	0.0222049	0.0188657	0.475556	0.0676527	0.0604736	0.00695258	0.00245301	0	0.00830623	0	0.00802167	0.0147243	0.0125036	0.0146714	0.373546	0.0478103	0.040478	0	0	0	0	0	0	0	0	0	0	0	0	0	0	0
MAG132	85.61	3.2	1716162	d__Bacteria	p__Pseudomonadota	c__Gammaproteobacteria	o__Woeseiales	f__Woeseiaceae	g__SP4260	s__SP4260 sp902512585	0.150821	0.0593912	0.00995394	0.00302592	0	0	0.0213282	0	0	0	0	0	0.0808902	0.0439706	0	0.0018677	0	0	0.0191054	0	0	0	0	0	0	3	0	0	0	0	0	0	0	1	1	0	0	0	0
MAG133	99.01	1.63	5059378	d__Bacteria	p__Pseudomonadota	c__Alphaproteobacteria	o__Rhodobacterales	f__Rhodobacteraceae	g__Pseudooceanicola	s__	0	0	0	0	0	0	0	0.0543555	0.2713	0	0.0129042	0	0	0	0	0	0	0	0	0.040698	0.0592098	0	0.00631829	0	0	1	0	0	0	0	0	0	0	1	2	2	0	0	0
MAG134	73.05	0.84	2042096	d__Bacteria	p__Pseudomonadota	c__Gammaproteobacteria	o__Pseudomonadales	f__Pseudohongiellaceae	g__UBA9145	s__	0.0161507	0.00469633	0.00233037	0.00579258	0.00594252	0.108291	0.0428029	0.0563975	0.0498982	0.071451	0	0.00316271	0.00529325	0.00275555	0	0.00453097	0	0.11727	0.0404408	0.0451712	0.0581978	0.041776	0	0	0	1	0	0	0	0	0	0	0	1	0	0	0	0	0
MAG135	90.76	0.12	2579858	d__Bacteria	p__Pseudomonadota	c__Alphaproteobacteria	o__Rhodobacterales	f__Rhodobacteraceae	g__Lentibacter	s__Lentibacter algarum	0.101274	0.0144714	0.0389321	0	0.0223189	0	0.0770327	0.0287436	0	0	0	0	0.0200462	0.00747306	0	0	0	0.00171279	0.0708992	0.0192737	0	0	0	0	0	1	0	0	1	0	0	1	1	1	1	1	0	0	0
MAG136	78.85	1.41	1701524	d__Bacteria	p__Pseudomonadota	c__Alphaproteobacteria	o__Puniceispirillales	f__Puniceispirillaceae	g__UBA3439	s__UBA3439 sp017859295	0.0454788	0.0393034	0.00235009	0.03918	0	0.0439651	0.0556834	0.0404641	0.210225	0.02001	0.0582432	0.0586992	0.0251036	0.0356604	0	0.0287218	0	0.0540973	0.0546249	0.0329789	0.253712	0.0331943	0.0379902	0.0429409	0	0	0	0	0	0	0	0	1	2	0	0	1	0	0
MAG137	92.18	0.83	1881750	d__Bacteria	p__Pseudomonadota	c__Gammaproteobacteria	o__Burkholderiales	f__UBA3031	g__UBA3031	s__UBA3031 sp905478365	0.0505759	0.0231419	0	0.0133671	0	0.0084095	0.17055	0.0430711	0.0156074	0.048866	0.0177992	0.0426203	0.0349539	0.0194499	0	0.00893931	0	0.00976811	0.145829	0.03717	0.0171151	0.0637693	0.0113684	0.0318745	0	0	0	0	0	0	0	0	0	2	1	0	0	0	0
MAG138	76.45	0.56	1854990	d__Bacteria	p__Pseudomonadota	c__Alphaproteobacteria	o__Rhodobacterales	f__Rhodobacteraceae	g__MED-G52	s__MED-G52 sp003332035	0.0678551	0.0525171	0.0132162	0.0220797	0	0.00137419	0.0249971	0.00683924	0.00514744	0	0.0128271	0.0258891	0.0259744	0.0246801	0	0.0138714	0	0.00366613	0.0195414	0.00505034	0.00509556	0	0.00773233	0.017665	0	0	0	0	0	1	0	2	0	2	2	0	0	0	0
MAG139	90.19	4.08	3099242	d__Bacteria	p__Pseudomonadota	c__Gammaproteobacteria	o__Pseudomonadales	f__Azotimanducaceae_A	g__UBA4421	s__UBA4421 sp009886205	0	0	0	0	0	0.107837	0.034895	0.0186198	0	0	0	0	0	0	0	0	0	0.122143	0.0333012	0.0158889	0.00693728	0	0	0	0	2	0	0	0	0	0	0	0	1	1	0	0	0	1
MAG14	75.38	4.4	2148921	d__Bacteria	p__Pseudomonadota	c__Gammaproteobacteria	o__Pseudomonadales	f__Halieaceae	g__Luminiphilus	s__Luminiphilus sp002683395	0.295506	0.0932803	0.0811919	0.0120708	0	0	0.0358819	0.001789	0	0.191441	0.00635515	0.00961485	0.0558951	0.0431899	0	0.00697436	0	0.00209649	0.0389546	0.00190065	0.00379231	0.139389	0	0.00351961	0	1	0	0	0	0	0	0	1	0	0	0	0	0	0
MAG140	80.69	0.02	2400289	d__Bacteria	p__Pseudomonadota	c__Gammaproteobacteria	o__Pseudomonadales	f__Halieaceae	g__Luminiphilus	s__Luminiphilus sp009886815	0.0146505	0.0130963	0.0487163	0.0169487	0.0576013	0.0625397	0.168683	0.128576	0.203982	0.435394	0.00928484	0.043176	0.00100396	0.00570379	0	0.00820403	0.00284047	0.0662144	0.141271	0.0832161	0.218455	0.248233	0.00178828	0.0178316	0	2	0	0	0	0	0	0	0	0	1	0	0	0	0
MAG141	91.35	1.1	3117188	d__Bacteria	p__Pseudomonadota	c__Alphaproteobacteria	o__Rhodobacterales	f__Rhodobacteraceae	g__Tateyamaria	s__Tateyamaria sp003445215	0	0	0	0	0	0.0125785	0.0763321	0.0940394	0.0359536	0.0817073	0.00252245	0.00913098	0	0	0	0	0	0.00970949	0.0433747	0.0538772	0.0288525	0.0790131	0	0.00467347	0	1	0	0	0	0	0	2	0	0	0	0	1	0	0
MAG142	72.43	0.45	1529315	d__Bacteria	p__Bacteroidota	c__Bacteroidia	o__Flavobacteriales	f__Flavobacteriaceae	g__Polaribacter	s__Polaribacter sp943788045	0.00334683	0.00967664	0.123008	0.010178	0.158548	0.00878378	0.00767407	0	0	0	0	0	0	0.00442675	0	0.00416653	0.0189442	0.0053198	0.00264712	0	0	0	0	0	0	0	0	0	0	0	0	0	0	0	0	0	0	0	0
MAG143	77.84	3.47	2016897	d__Bacteria	p__Pseudomonadota	c__Gammaproteobacteria	o__Pseudomonadales	f__Pseudohongiellaceae	g__UBA9145	s__UBA9145 sp001438145	0.0630694	0.0158764	0.0114932	0.013977	0.0136392	0.173336	0.0760882	0.047582	0.025897	0.0274186	0	0.00908545	0.0163981	0.0100068	0	0.00888767	0.00343184	0.178104	0.0695242	0.0379864	0.0293359	0.013066	0	0.00361209	0	1	0	0	0	0	0	0	0	0	1	0	0	0	0
MAG144	99.95	3.56	5112319	d__Bacteria	p__Pseudomonadota	c__Alphaproteobacteria	o__Rhodospirillales_A	f__Thalassospiraceae	g__Thalassospira	s__Thalassospira sp002115825	0	0	0	0	0	0	0.012326	0.108173	0.0771201	0	0.0283525	0	0	0	0	0	0	0	0.0119867	0.101261	0.0224043	0	0.0181309	0	0	2	0	0	0	0	0	0	0	1	1	0	1	0	0
MAG145	98.15	0.85	1860109	d__Bacteria	p__Actinomycetota	c__Actinomycetes	o__S36-B12	f__S36-B12	g__S36-B12	s__S36-B12 sp002729215	0.391655	0.133568	0.244264	0.0584572	0.0499018	0.0076869	0.0940148	0.0302882	0.0102968	0.0243415	0.0061081	0.0765435	0.0753278	0.0597865	0.0123119	0.0332996	0	0.011202	0.107228	0.0194276	0.0112737	0.0201751	0	0.0325514	0	0	0	0	0	0	0	0	0	1	0	0	0	0	0
MAG146	85.18	2.4	2068998	d__Bacteria	p__Verrucomicrobiota	c__Verrucomicrobiae	o__Opitutales	f__MB11C04	g__MB11C04	s__MB11C04 sp018607205	0.0515518	0.0153168	0	0.0127381	0	0	0.0794482	0.0370679	0.0189149	0.0127277	0	0.00631401	0.0284026	0.0130902	0	0.00729754	0	0	0.0579909	0.0346475	0.0188948	0.0141267	0	0.00362861	0	0	0	0	0	0	0	0	0	0	0	0	0	0	0
MAG147	98.73	0.58	3348705	d__Bacteria	p__Pseudomonadota	c__Gammaproteobacteria	o__Pseudomonadales	f__Azotimanducaceae_A	g__UBA4421	s__UBA4421 sp002390555	0.0150729	0.0128463	0.00719615	0.0766306	0.0225228	0.962826	0.356073	0.153065	0.0756241	0.0107826	0.113579	0.263657	0.00658203	0.0110521	0	0.0588949	0.063579	1.11054	0.347779	0.140424	0.0918446	0.0111767	0.0725007	0.142027	0	2	0	0	0	0	0	0	0	1	1	0	0	0	0
MAG148	90.86	1.04	3304109	d__Bacteria	p__Planctomycetota	c__Phycisphaerae	o__Phycisphaerales	f__SM1A02	g__UBA12014	s__UBA12014 sp002167845	0.107349	0.0545754	0.0318231	0.0105887	0	0	0.019142	0	0	0	0	0.0446153	0.0188319	0.0194019	0	0.00407056	0	0	0.012477	0	0	0	0	0.0119094	0	0	0	0	0	0	0	0	0	0	0	0	0	0	0
MAG149	93.16	0.86	2437591	d__Bacteria	p__Pseudomonadota	c__Alphaproteobacteria	o__Rhodobacterales	f__Rhodobacteraceae	g__Ascidiaceihabitans	s__Ascidiaceihabitans sp018647275	0.0160286	0.00961373	0.055305	0.00806233	0.199049	0.0873594	0.00779115	0.00558258	0	0	0	0	0	0.00606988	0	0.00502628	0.0748321	0.086719	0.00682936	0.00555675	0	0	0	0	0	0	0	0	0	1	0	1	0	1	2	0	0	0	0
MAG15	76.87	0.92	832035	d__Bacteria	p__Pseudomonadota	c__Gammaproteobacteria	o__GCA-002705445	f__GCA-002705445	g__GCA-2705445	s__GCA-2705445 sp029268385	0.0182402	0.0104495	0.00926807	0.015102	0	0	0.0270261	0	0.00347859	0.0466054	0.0423785	0.0359317	0.0166052	0.00774514	0	0.0177807	0	0	0.0156331	0.0010554	0.00731623	0.0436987	0.0559006	0.0258937	0	0	0	0	0	0	0	0	0	0	0	0	0	0	0
MAG150	94.16	0.06	2500319	d__Bacteria	p__Bacteroidota	c__Bacteroidia	o__Flavobacteriales	f__UA16	g__ASP10-05a	s__	0	0	0	0	0	0	0	0	0.0265552	0	0	0.141681	0	0	0	0	0	0	0	0	0.0152139	0	0	0.0753993	0	0	0	0	0	0	0	0	0	0	0	0	0	0	0
MAG151	92.22	2.41	2005900	d__Bacteria	p__Bacteroidota	c__Bacteroidia	o__Flavobacteriales	f__Crocinitomicaceae	g__UBA952	s__UBA952 sp943789205	0.00932492	0.0151203	0.119885	0.031231	0.041	0.0234323	0.0336206	0.0271333	0.109156	0.00404514	0.00955213	0.144724	0.00124757	0.00821197	0.0251983	0.0207509	0.0152865	0.0185221	0.0233459	0.0220514	0.108442	0.00427237	0.0095114	0.067791	0	0	0	0	0	0	0	0	0	0	0	0	0	0	0
MAG152	91.79	1.62	1924807	d__Bacteria	p__Bacteroidota	c__Bacteroidia	o__Flavobacteriales	f__Flavobacteriaceae	g__Hel1-33-131	s__Hel1-33-131 sp018608725	0	0	0.0353132	0.0101705	0.543081	0.314013	0.329508	0.105743	0.0736612	0.0562505	0	0.0255779	0	0	0	0.00596628	0.156277	0.222825	0.168765	0.0603992	0.0439367	0.055891	0	0.0245433	0	0	0	0	0	0	0	0	0	0	0	0	0	0	0
MAG153	99.63	0.06	3175625	d__Bacteria	p__Pseudomonadota	c__Alphaproteobacteria	o__Rhodobacterales	f__Rhodobacteraceae	g__Planktotalea	s__Planktotalea sp018607995	0.00541149	0	0.0681284	0.0126759	0.387438	0.444568	0.11049	0.0510988	0.00946269	0	0	0	0	0	0	0.00698184	0.0824757	0.399317	0.0837987	0.0347865	0.008804	0	0	0	0	2	0	0	0	1	0	1	0	2	3	2	0	0	0
MAG154	100	0.15	1905225	d__Bacteria	p__Pseudomonadota	c__Gammaproteobacteria	o__Nitrosococcales	f__Methylophagaceae	g__GCA-002733105	s__GCA-002733105 sp905479075	0	0	0	0	0.0147417	0.472472	0.0319758	0	0	0	0	0	0	0	0	0	0.00520294	0.406384	0.0127543	0	0	0	0	0	0	0	0	0	0	0	0	0	0	0	0	0	0	0	0
MAG155	95.33	0.15	3484143	d__Bacteria	p__Planctomycetota	c__Phycisphaerae	o__Phycisphaerales	f__SM1A02	g__UBA12014	s__UBA12014 sp002684755	0.0128764	0.0101991	0.0121903	0.00591635	0	0	0.0121303	0	0.00812631	0.00336117	0.0228151	0.120835	0	0.0026608	0	0	0	0	0.00646721	0	0.00308754	0	0.00779041	0.0246625	0	0	0	0	0	0	0	0	0	0	0	0	0	0	0
MAG156	86.87	0.11	1467573	d__Bacteria	p__Bacteroidota	c__Bacteroidia	o__Flavobacteriales	f__BACL11	g__GCA-2683775	s__GCA-2683775 sp018652335	0.03382	0.0271887	0.00862431	0.0452813	0	0.0203517	0.091147	0.00765585	0	0	0	0.0207674	0.0127131	0.0164067	0	0.0362552	0.00512267	0.0153581	0.0602476	0.0057022	0.00238735	0	0	0.0128183	0	0	0	0	0	0	0	0	0	0	0	0	0	0	0
MAG157	87.08	0.37	1708064	d__Bacteria	p__Bacteroidota	c__Bacteroidia	o__Flavobacteriales	f__Schleiferiaceae	g__UBA10364	s__UBA10364 sp002387615	0.0294867	0.039715	0.427963	0.309319	1.02106	0.279278	0.431639	0.31546	0.71905	0.0776432	1.68775	0.292777	0.01296	0.0342823	0.334862	0.348329	0.665467	0.351155	0.44621	0.35534	0.92466	0.0551976	1.90113	0.348983	0	1	0	0	0	0	0	0	0	0	0	0	0	0	0
MAG158	83.11	0.14	1913952	d__Bacteria	p__Bacteroidota	c__Bacteroidia	o__Flavobacteriales	f__Flavobacteriaceae	g__Arcticimaribacter	s__Arcticimaribacter sp905181615	0	0.00693333	0.171534	0.0419314	0.161384	0.0290514	0.0281192	0.00731954	0	0	0	0	0	0.00439054	0.052696	0.0518996	0.0911503	0.0208301	0.0145825	0.00661165	0	0	0	0	0	0	0	0	0	0	0	0	0	0	0	0	0	0	0
MAG159	90.55	0.03	2442335	d__Bacteria	p__Bacteroidota	c__Bacteroidia	o__Flavobacteriales	f__Crocinitomicaceae	g__UBA4466	s__UBA4466 sp029238665	0	0	0	0	0	0	0	0	0.156769	0	0	0.00597493	0	0	0	0	0	0	0	0	0.112105	0	0	0	0	0	0	0	0	0	0	0	0	0	0	0	0	0	0
MAG16	93.2	2.33	2265211	d__Bacteria	p__Pseudomonadota	c__Gammaproteobacteria	o__Pseudomonadales	f__Halieaceae	g__Luminiphilus	s__Luminiphilus sp905478845	0.0681974	0.0447429	0.15293	0.0452678	0.0760467	0.110016	0.296815	0.132087	0.18823	1.40206	0.0740272	0.10109	0.0125765	0.0191164	0.00926655	0.0245182	0.00362163	0.119578	0.277941	0.0935615	0.216385	1.04768	0.0242742	0.0420395	0	1	0	0	0	0	0	0	0	0	0	0	0	0	0
MAG160	96.46	0.02	2108847	d__Bacteria	p__Pseudomonadota	c__Gammaproteobacteria	o__Pseudomonadales	f__Nitrincolaceae	g__CALSNA01	s__CALSNA01 sp943787595	0.013754	0.0392573	0.00310072	0.11372	0.027526	0.032483	0.0461168	0.0301048	0	0	0	0.0132619	0.0146345	0.0631587	0.00971531	0.140442	0.110631	0.0540595	0.098313	0.0443506	0	0	0	0.00624044	0	1	0	0	0	0	0	1	0	1	1	0	1	0	0
MAG161	84.07	0.22	1602156	d__Bacteria	p__Bacteroidota	c__Bacteroidia	o__Flavobacteriales	f__Flavobacteriaceae	g__MAG-121220-bin8	s__MAG-121220-bin8 sp002700465	1.63676	0.991529	2.47204	1.32711	0.711626	0.692343	0.858605	3.84602	0.886328	0.843948	0.160196	0.649735	0.455254	0.454198	0.437237	0.877404	0.55078	0.454911	0.465468	2.13422	0.567064	0.812572	0.104554	0.485951	0	0	0	0	0	0	0	0	0	0	0	0	0	0	0
MAG162	85.88	0.67	2117423	d__Bacteria	p__Pseudomonadota	c__Alphaproteobacteria	o__Rhodobacterales	f__Rhodobacteraceae	g__MED-G52	s__MED-G52 sp003332035	0.0855064	0.0447162	0.0137255	0.0242704	0	0.00318787	0.0260621	0.00764035	0.00568794	0	0.0146688	0.0288969	0.0300287	0.0278691	0	0.0161946	0	0.0044122	0.0218196	0.00586401	0.00582749	0	0.0097439	0.0208494	0	0	0	0	0	1	0	1	0	2	2	0	0	0	0
MAG163	86.42	0.25	1959048	d__Bacteria	p__Verrucomicrobiota	c__Verrucomicrobiae	o__Opitutales	f__MB11C04	g__MB11C04	s__MB11C04 sp018607205	0.0535287	0.0159106	0	0.014257	0	0	0.0741852	0.0517773	0.0207531	0.0134576	0	0.00672825	0.0304721	0.0139626	0	0.00825282	0	0	0.0651394	0.0397707	0.0208233	0.0155646	0	0.00391957	0	0	0	0	0	0	0	0	0	0	0	0	0	0	0
MAG164	93.43	0.86	2151087	d__Bacteria	p__Pseudomonadota	c__Gammaproteobacteria	o__Pseudomonadales	f__UBA7434	g__UBA7434	s__UBA7434 sp003492055	0	0	0	0.00898392	0.27068	0.35408	0.0177291	0.0172067	0.00620436	0	0	0	0	0	0	0.00380218	0.13014	0.283253	0.00996186	0.0117168	0.00521613	0	0	0	0	1	0	0	0	0	0	0	0	0	2	0	0	0	0
MAG165	98.95	4.37	4804881	d__Bacteria	p__Myxococcota_A	c__UBA9160	o__UBA9160	f__UBA4427	g__UBA4427	s__UBA4427 sp002390675	0.0437901	0.0437278	0	0.018792	0	0	0.109144	0.00800016	0	0	0	0.0161493	0.0133507	0.0225539	0	0.00700337	0	0	0.0815422	0.0051672	0	0	0	0.00722401	0	1	0	0	0	0	0	0	0	0	0	0	0	0	0
MAG166	91.04	0.69	1999182	d__Bacteria	p__Bacteroidota	c__Bacteroidia	o__Flavobacteriales	f__Flavobacteriaceae	g__GCA-002733185	s__GCA-002733185 sp943842625	0.240639	0.349384	3.71696	1.39223	1.97834	0.30363	0.431973	0.227167	0.0932661	0.0498115	0.0133479	0.0498952	0.0846477	0.149926	0.406886	0.666986	0.399499	0.150377	0.184543	0.0941785	0.0490115	0.0345752	0.0139663	0.043726	0	0	0	0	0	0	0	0	0	0	0	0	0	0	0
MAG167	85.04	1.88	2405443	d__Bacteria	p__Pseudomonadota	c__Alphaproteobacteria	o__Rhodobacterales	f__Rhodobacteraceae	g__MED-G52	s__MED-G52 sp029248915	0.0281146	0.0265409	0.00944994	0.0374548	0	0.00740054	0.0310234	0.0119534	0.0134383	0	0.0488438	0.113169	0.0106341	0.0147122	0	0.0233771	0	0.00707303	0.0232722	0.00834074	0.0118875	0	0.0291583	0.0695873	0	0	0	0	0	1	0	2	0	2	1	0	1	0	0
MAG168	74.76	1.62	1203328	d__Bacteria	p__Bacteroidota	c__Bacteroidia	o__Flavobacteriales	f__BACL11	g__GCA-2683775	s__GCA-2683775 sp002683775	0.068808	0.0545975	0.00743828	0.0270935	0	0.00800344	0.0119457	0	0	0	0	0.0129066	0.0279616	0.0255288	0	0.0206156	0.00232978	0.00561798	0.00796	0	0	0	0	0.00759077	0	0	0	0	0	0	0	0	0	0	0	0	0	0	0
MAG169	76.15	2.23	1064363	d__Bacteria	p__Bacteroidota	c__Bacteroidia	o__Flavobacteriales	f__Flavobacteriaceae	g__MAG-121220-bin8	s__MAG-121220-bin8 sp902559035	0.18761	0.060094	0.0553978	0.0285922	0	0.00396047	0.0228238	0.0153619	0.00415555	0.095251	0.00297271	0.00998622	0.0515326	0.0304227	0	0.0233373	0	0.00365508	0.0131641	0.00958626	0.00366164	0.0916422	0	0.0069893	0	0	0	0	0	0	0	0	0	0	0	0	0	0	0
MAG17	74.24	1.45	2441354	d__Bacteria	p__Pseudomonadota	c__Alphaproteobacteria	o__Sphingomonadales	f__Sphingomonadaceae	g__Croceicoccus	s__Croceicoccus sp002694745	0.00799701	0.038203	0	0.015573	0	0	0.00230591	0.0014265	0.0108104	0	0.00350435	0.0664895	0	0.0157579	0	0.00278497	0	0.00582686	0.00251246	0	0.00359535	0	0	0	0	0	0	0	0	0	0	0	0	0	1	0	0	0	0
MAG170	90.33	0.01	4178054	d__Bacteria	p__Pseudomonadota	c__Alphaproteobacteria	o__Thalassobaculales	f__Thalassobaculaceae	g__Nisaea	s__	0	0	0	0	0	0	0.00528114	0.0776307	0.0661369	0	0.0163971	0	0	0	0	0	0	0	0.00719688	0.0628013	0.0151245	0	0.00578565	0	0	0	0	0	1	0	0	0	0	2	1	0	1	0	0
MAG171	73.82	0.47	2070283	d__Bacteria	p__Bacteroidota	c__Bacteroidia	o__Cytophagales	f__Cyclobacteriaceae	g__UBA4465	s__UBA4465 sp943788235	0.00906635	0.0125876	0.0605008	0.0630806	0.235542	0.0720228	0.0463639	0.00749071	0	0	0	0	0	0.0108775	0.0123681	0.0884948	0.226752	0.112799	0.0529198	0.0104178	0.00706334	0	0	0	0	1	0	0	0	0	0	0	0	0	0	0	0	0	0
MAG172	94.03	1.56	3054704	d__Bacteria	p__Pseudomonadota	c__Gammaproteobacteria	o__Pseudomonadales	f__Azotimanducaceae_A	g__UBA9926	s__UBA9926 sp913064795	0.222779	0.175048	0.0130035	0.0527329	0	0.00518804	0.0776995	0	0	0.00446367	0	0.0122928	0.0613645	0.122656	0	0.0331035	0	0.005258	0.0684424	0	0	0	0	0.00554837	0	1	0	0	0	0	0	0	0	0	0	0	0	0	0
MAG173	74.62	3.16	1746976	d__Bacteria	p__Pseudomonadota	c__Gammaproteobacteria	o__Pseudomonadales	f__Porticoccaceae	g__HTCC2207	s__HTCC2207 sp002334915	0	0	0	0	0	0.00613219	0	0	0	0.0560429	0.0524845	0.0230761	0	0	0	0	0	0.010409	0	0	0.00599221	0.0296825	0.0278377	0.0109204	0	3	1	0	0	0	0	0	0	1	2	0	0	0	0
MAG174	84.68	1.37	1421227	d__Bacteria	p__Pseudomonadota	c__Gammaproteobacteria	o__SAR86	f__D2472	g__D2472	s__	0.307643	0.114681	0.0265925	0.0362198	0	0	0.0386585	0.010094	0.00916684	0.142306	0.0493149	0.173462	0.1274	0.066139	0	0.0194959	0	0.0021128	0.0237394	0.00647714	0.00826736	0.0864577	0.0196424	0.116655	0	0	0	0	0	0	0	0	1	1	0	0	0	0	0
MAG175	74.37	2.2	1831767	d__Bacteria	p__Pseudomonadota	c__Alphaproteobacteria	o__Rhodobacterales	f__Rhodobacteraceae	g__MED-G52	s__MED-G52 sp002711145	0.0596172	0.0304951	0.0158525	0.0147809	0	0	0.0248632	0.00996146	0.0178747	0.0634073	0.174111	0.264176	0.023177	0.0165303	0	0.00895261	0	0.00183908	0.0169429	0.00712942	0.0160021	0.0699728	0.0970642	0.161049	0	0	0	0	2	0	0	2	1	1	2	0	1	0	0
MAG176	72.54	0.1	1817694	d__Bacteria	p__Cyanobacteriota	c__Cyanobacteriia	o__PCC-6307	f__Cyanobiaceae	g__Synechococcus_C	s__Synechococcus_C sp014279835	0.199785	0.101305	0.132423	0.0250469	0.0100175	0.0246879	0.0385045	0.0191589	0.0328835	0.262401	0.046552	0.0932175	0.125693	0.0775223	0.0417961	0.0214556	0	0.0237044	0.0340624	0.015031	0.0315463	0.165703	0.0665001	0.0856575	0	1	0	0	0	0	0	0	0	0	0	0	0	0	0
MAG177	99.78	0.2	2867503	d__Bacteria	p__Bacteroidota	c__Bacteroidia	o__Flavobacteriales	f__GCA-002722245	g__GCA-002722245	s__	0	0.015496	0.0791628	0.204901	0	0.00484933	0.011624	0	0	0.00173958	0	0	0	0.00733394	0	0.100606	0	0.00372339	0.00565629	0	0	0	0	0	0	0	0	0	0	0	0	0	0	0	0	0	0	0	0
MAG178	100	0.06	3814464	d__Bacteria	p__Pseudomonadota	c__Gammaproteobacteria	o__Pseudomonadales	f__Halomonadaceae	g__Cobetia	s__Cobetia amphilecti	0.174199	0	0	0	0	0	0.0304946	0.0121819	0	0	0	0	0.0312383	0	0	0	0	0	0.0305587	0.0120682	0	0	0	0	0	16	0	0	0	0	0	0	0	0	2	0	0	0	0
MAG179	92.23	1.31	1482537	d__Bacteria	p__Pseudomonadota	c__Gammaproteobacteria	o__UBA4575	f__UBA4575	g__UBA4575	s__UBA4575 sp905479295	0	0	0	0	0	0.420884	0.0442755	0.0146335	0.0118408	0.0851218	0	0	0	0	0	0	0	0.490288	0.0313282	0.0148842	0.0214205	0.0471517	0	0	0	0	0	0	0	0	0	0	0	0	0	0	0	0	0
MAG18	94.8	0.38	1710950	d__Bacteria	p__Bacteroidota	c__Bacteroidia	o__Cytophagales_B	f__MED-G16	g__MED-G16	s__MED-G16 sp002696995	0.308298	0.181605	0.0582034	0.00973794	0	0	0.0143119	0	0	0	0	0	0.112669	0.112151	0	0.00739374	0	0	0.00795451	0	0	0	0	0	0	0	0	0	0	0	0	0	0	0	0	0	0	0	0
MAG180	75.51	0.98	1089321	d__Bacteria	p__Bacteroidota	c__Bacteroidia	o__Flavobacteriales	f__Flavobacteriaceae	g__Marisimplicoccus	s__Marisimplicoccus sp004214015	1.29587	0.304791	0.915392	0.124508	0.0146441	0.00723945	0.0790403	0.0927104	0.112423	0.427084	0.667994	1.37958	0.473133	0.189368	0.119857	0.116864	0.00474107	0.00815717	0.0635486	0.0732139	0.102824	0.357475	0.761392	1.06181	0	0	0	0	0	0	0	0	0	0	0	0	0	0	0
MAG181	93.16	2.62	3089270	d__Bacteria	p__Pseudomonadota	c__Alphaproteobacteria	o__Sphingomonadales	f__Sphingomonadaceae	g__Sphingomonas	s__	0.0668391	0	0	0	0	0	0.00397968	0.0666381	0.101946	0	0.0276813	0.00941878	0.0146808	0	0	0	0	0	0.00521475	0.0285411	0.0208945	0	0.0131981	0	0	1	0	0	0	0	0	0	0	0	2	0	0	0	0
MAG182	92.07	0.33	1829685	d__Archaea	p__Thermoplasmatota	c__Poseidoniia	o__Poseidoniales	f__Poseidoniaceae	g__MGIIa-L2	s__MGIIa-L2 sp016777125	0.7743	1.28705	0.0136807	0.538046	0.011325	0.407488	0.672212	1.34512	0.311175	0	0	0.198023	0.385419	1.11011	0	0.243434	0.0146222	0.300624	0.467774	1.02179	0.253035	0	0	0.143162	0	0	0	0	0	0	0	0	0	0	0	0	0	0	0
MAG183	99.98	0.11	2691401	d__Bacteria	p__Pseudomonadota	c__Gammaproteobacteria	o__Enterobacterales	f__Kangiellaceae	g__Kangiella	s__	0	0	0.0105815	0	0.0524942	0	0	0	0	0.0273217	0	0	0	0	0	0	0.00482827	0	0	0	0	0.0145059	0	0	0	0	0	0	0	0	0	0	0	0	0	0	0	0	0
MAG184	70.01	0.15	937473	d__Bacteria	p__Pseudomonadota	c__Alphaproteobacteria	o__Pelagibacterales	f__Pelagibacteraceae	g__Pelagibacter	s__Pelagibacter sp016778675	0.120982	0.136336	0.0480511	0.12153	0	0.00955168	0.0511552	0.0465212	0.152426	0.159248	0.231013	0.208489	0.155302	0.133404	0	0.114682	0	0.0136711	0.0803131	0.049726	0.147905	0.180014	0.272978	0.233791	0	0	0	1	0	0	0	1	0	0	1	0	0	0	0
MAG185	96.34	1.72	2480926	d__Bacteria	p__Pseudomonadota	c__Gammaproteobacteria	o__Pseudomonadales	f__Pseudohongiellaceae	g__UBA9145	s__UBA9145 sp002700775	0	0	0	0	0	0	0.00861115	0.00155972	0.00658532	0.0753847	0.0872111	0.180688	0	0	0	0	0	0	0.00803114	0.00225802	0.00821558	0.0606284	0.0393658	0.104689	0	1	0	0	0	0	0	0	0	1	0	0	0	0	0
MAG186	98.82	0.35	2363814	d__Bacteria	p__Bacteroidota	c__Bacteroidia	o__Flavobacteriales	f__Crocinitomicaceae	g__UBA4466	s__UBA4466 sp029249445	0	0	0	0	0	0	0	0.00799255	0.758434	0.123032	0.0144026	0.112916	0	0	0	0	0	0	0	0.00352345	0.573462	0.0943605	0.0104268	0.0831864	0	0	0	0	0	0	0	0	0	0	0	0	0	0	0
MAG187	93.62	0.55	2299503	d__Bacteria	p__Bacteroidota	c__Bacteroidia	o__Flavobacteriales	f__UA16	g__UA16	s__	0.117297	0.13416	0.10621	0.211212	0.028525	0.144168	0.270589	0.111414	0.131761	0	0	0.185092	0.0319102	0.0713897	0.0631126	0.116755	0.0157312	0.127454	0.206771	0.0740688	0.129247	0	0	0.117662	0	0	0	0	0	0	0	0	0	0	0	0	0	0	0
MAG188	88.56	1.27	2010838	d__Bacteria	p__Pseudomonadota	c__Alphaproteobacteria	o__Rhodobacterales	f__Rhodobacteraceae	g__MED-G52	s__MED-G52 sp002711145	0.0714301	0.0300297	0.0156969	0.0142312	0	0	0.0239598	0.00943007	0.0166111	0.0441662	0.164916	0.251767	0.0221526	0.015848	0	0.00844084	0	0.000958347	0.0164483	0.00655603	0.0152382	0.0601296	0.0883437	0.149938	0	0	0	0	2	1	0	2	0	1	2	0	0	0	0
MAG189	85.64	0.72	2656709	d__Bacteria	p__Pseudomonadota	c__Gammaproteobacteria	o__Pseudomonadales	f__Halieaceae	g__Luminiphilus	s__Luminiphilus sp009886815	0.0169347	0.0146831	0.049908	0.0219448	0.0654551	0.0735899	0.145604	0.142307	0.200514	0.340191	0.0123663	0.0485106	0.00331409	0.00656411	0	0.0103944	0.00400505	0.0784515	0.13032	0.0898842	0.215979	0.200834	0.00245061	0.0203804	0	3	0	0	0	0	0	0	0	1	1	0	0	0	0
MAG19	98.92	1.01	1673677	d__Bacteria	p__Pseudomonadota	c__Gammaproteobacteria	o__UBA4575	f__UBA4575	g__UBA1858	s__	0	0	0	0	0	0	0	0	0	0.156522	0	0	0	0	0	0	0	0.00399549	0	0	0	0.148193	0	0	0	0	0	0	0	0	0	0	0	0	0	0	0	0	0
MAG190	100	0.85	2179392	d__Bacteria	p__Bacteroidota	c__Bacteroidia	o__Flavobacteriales	f__UBA7430	g__UBA6772	s__UBA6772 sp002685115	0	0	0	0.0645544	0.0411834	0.369517	0.0221502	0	0.06268	0	0.346415	0.00298038	0	0	0	0.0583869	0.120439	0.358647	0.0165471	0	0.061562	0	0.434024	0.000724368	0	0	0	0	0	0	0	0	0	0	0	0	0	0	0
MAG191	99	0.9	1841606	d__Bacteria	p__Pseudomonadota	c__Gammaproteobacteria	o__Pseudomonadales	f__Porticoccaceae	g__HTCC2207	s__	0	0	0.00209844	0.0123134	0.0768738	0.106413	0.00626426	0.0645029	0.0138105	0	0	0	0	0	0	0.00917129	0.0169846	0.151852	0.00715869	0.0574957	0.0189109	0	0	0	0	1	0	0	0	0	0	0	0	1	2	0	0	0	0
MAG192	87.08	1.97	1455370	d__Bacteria	p__Bacteroidota	c__Bacteroidia	o__Flavobacteriales	f__Flavobacteriaceae	g__Flavicella	s__Flavicella sp002477565	0	0	0	0	0	0	0	0.0893944	0.0378655	0	0	0	0	0	0	0	0	0.00315516	0	0.0903332	0.0401123	0	0	0	0	0	0	0	0	0	0	0	0	0	0	0	0	0	0
MAG193	92.84	1.4	4213354	d__Bacteria	p__Actinomycetota	c__Acidimicrobiia	o__Acidimicrobiales	f__UBA10347	g__UBA10347	s__UBA10347 sp003485885	0.0170179	0.010756	0.0295412	0.00803704	0	0	0.175505	0.0153691	0	0	0	0	0	0.00482307	0	0.00421948	0	0.00314233	0.150619	0.0101784	0	0	0	0	0	0	0	0	0	0	0	0	0	0	1	0	0	0	0
MAG194	81.66	2.29	3421129	d__Bacteria	p__Bacteroidota	c__Bacteroidia	o__Flavobacteriales	f__Flavobacteriaceae	g__Leeuwenhoekiella	s__Leeuwenhoekiella polynyae	0.0500014	0.0890282	0	0.0206517	0	0.0362292	0.0196516	0.0279102	0.015871	0	0.00866936	0.00779226	0.0298891	0.0147723	0	0.00608184	0	0.00349208	0.0125256	0.0132807	0.0126409	0	0.0074916	0.00429238	0	1	0	0	0	0	0	0	0	0	0	0	0	0	0
MAG195	79.56	1.81	1855178	d__Bacteria	p__Bacteroidota	c__Bacteroidia	o__Flavobacteriales	f__Flavobacteriaceae	g__Patiriisocius	s__Patiriisocius sp949507465	0.00387304	0.00525744	0.0699748	0.0223461	0.548716	0.0457729	0.0260505	0.0115379	0	0	0	0.00133374	0	0.00100567	0	0.0103256	0.157089	0.0279789	0.011529	0.00557385	0.00305302	0	0	0	0	0	0	0	0	0	0	0	0	0	0	0	0	0	0
MAG196	87.4	0.12	1916538	d__Archaea	p__Thermoplasmatota	c__Poseidoniia	o__Poseidoniales	f__Poseidoniaceae	g__Poseidonia	s__Poseidonia sp009887255	0.0592103	0.0759726	0	0.136023	0	0.426038	0.157362	0.682575	0.0569357	0	0	0.0361736	0.0421365	0.0979442	0	0.0930931	0.0107034	0.571087	0.201124	0.838296	0.0642477	0	0	0.0245829	0	0	0	0	0	0	0	0	0	0	0	0	0	0	0
MAG197	72.83	0.55	4123173	d__Bacteria	p__Planctomycetota	c__UBA1135	o__UBA1135	f__GCA-002686595	g__GCA-2862085	s__GCA-2862085 sp905480285	0.0173066	0.0244007	0.0163461	0.0104658	0	0	0.0096745	0	0.0106027	0.0202179	0.0809919	0.0870462	0	0.0106469	0	0.00256188	0	0	0.00786074	0	0.00555604	0.00565885	0.0327674	0.0234765	0	0	0	0	0	0	0	0	0	0	0	0	0	0	0
MAG198	85.41	1.51	1237629	d__Bacteria	p__Pseudomonadota	c__Gammaproteobacteria	o__SAR86	f__SAR86	g__GCA-2707915	s__	0.185194	0.0929233	0.00959289	0.0429063	0	0	0.0634961	0.00983288	0.00763319	0.105411	0.00836988	0.0133899	0.0958438	0.0578521	0	0.0277855	0	0.00297813	0.0400782	0.00621288	0.00627673	0.0970276	0.00463459	0.0106171	0	2	0	0	0	0	0	0	0	1	0	0	0	0	0
MAG199	96.84	0.04	2465719	d__Bacteria	p__Pseudomonadota	c__Gammaproteobacteria	o__Pseudomonadales	f__Pseudohongiellaceae	g__UBA9145	s__	0.0140568	0.00300689	0.00228008	0.00551646	0.00263176	0.092365	0.0419769	0.0756641	0.0952589	0.140208	0	0.00688902	0.00336668	0.00245411	0	0.00425794	0	0.10184	0.0411345	0.0647301	0.103599	0.0746402	0	0.00279492	0	1	0	0	0	0	0	0	0	1	1	0	0	0	0
MAG2	88.74	0.02	1894683	d__Archaea	p__Thermoplasmatota	c__Poseidoniia	o__Poseidoniales	f__Poseidoniaceae	g__MGIIa-L1	s__MGIIa-L1 sp009887195	0	0.00416043	0	0.00927006	0	0.0103349	0.201189	0.330219	0.348454	0	0	0.0294202	0	0.0106314	0	0.00255399	0	0.00991287	0.168122	0.311822	0.377239	0.00327926	0	0.0255062	0	0	0	0	0	0	0	0	0	0	0	0	0	0	0
MAG20	87.68	0.86	1923208	d__Bacteria	p__Bacteroidota	c__Bacteroidia	o__Flavobacteriales	f__Flavobacteriaceae	g__Arcticimaribacter	s__Arcticimaribacter sp943787295	0	0	0.00954124	0	0.0615587	0.0330491	0.0217728	0.0927459	0.0975063	0	0	0	0	0	0	0	0.0278317	0.0258817	0.0127187	0.0690823	0.082425	0	0	0	0	0	0	0	0	0	0	0	0	0	0	0	0	0	0
MAG200	78.53	1.94	1529210	d__Bacteria	p__Bacteroidota	c__Bacteroidia	o__Flavobacteriales	f__Schleiferiaceae	g__UBA10364	s__UBA10364 sp003045825	0.0422662	0.0217698	0.0701727	0.0711306	0.0837191	0.0124029	0.0143758	0.022869	0.0113127	0	0	0	0.0136884	0.0145507	0.0503431	0.0484236	0.0437164	0.0111683	0.0119541	0.0176397	0.0103363	0	0	0	0	0	0	0	0	0	0	0	0	0	0	0	0	0	0
MAG201	90.32	1.5	3001677	d__Bacteria	p__Planctomycetota	c__Planctomycetia	o__Pirellulales	f__UBA1268	g__UBA1268	s__	0.0479041	0.0524603	0.134562	0.0276965	0.0679939	0.0109399	0.150125	0.0400216	0.00689221	0.0133379	0	0.0145076	0.00843509	0.013852	0	0.00643848	0	0.00665941	0.0739739	0.0150252	0.00378753	0.00694307	0	0.00491571	0	0	0	0	0	0	0	0	0	0	0	0	0	0	0
MAG202	90.04	0.7	2191382	d__Bacteria	p__Bacteroidota	c__Bacteroidia	o__Flavobacteriales	f__Flavobacteriaceae	g__Hel1-33-131	s__Hel1-33-131 sp018608725	0	0	0.0827936	0.0240216	1.27036	0.740772	0.759517	0.146899	0.0502419	0.110869	0.00118247	0.0249873	0	0	0.00792644	0.0142603	0.393834	0.513819	0.384889	0.0890617	0.0357258	0.107949	0	0.0259937	0	0	0	0	0	0	0	0	0	0	0	0	0	0	0
MAG203	92.43	0.02	3221903	d__Bacteria	p__Planctomycetota	c__Planctomycetia	o__Pirellulales	f__UBA1268	g__UBA1268	s__UBA1268 sp905477565	0.500626	0.441603	1.02226	0.19082	0.366034	0.0458411	0.407254	0.0856964	0.0111036	0.0139829	0	0.0315794	0.0926812	0.123921	0.0125981	0.0479628	0.0424354	0.031445	0.219385	0.0346338	0.00651259	0.00791145	0	0.011385	0	0	0	0	0	0	0	0	0	0	0	0	0	0	0
MAG204	97.22	1.57	3346340	d__Bacteria	p__Pseudomonadota	c__Gammaproteobacteria	o__Pseudomonadales	f__Halieaceae	g__Luminiphilus	s__Luminiphilus sp009886815	0.0183639	0.0139816	0.0516772	0.0228812	0.0697232	0.0836024	0.141242	0.135643	0.1866	0.409292	0.0341478	0.105331	0.00205433	0.00621746	0	0.0110388	0.00336451	0.0899748	0.127522	0.0878168	0.200277	0.251416	0.0104448	0.0393719	0	3	0	0	0	0	0	0	1	1	2	0	0	0	0
MAG205	74.33	1.12	1848724	d__Bacteria	p__Pseudomonadota	c__Alphaproteobacteria	o__Puniceispirillales	f__Puniceispirillaceae	g__UBA3439	s__UBA3439 sp017859295	0.0495335	0.0445743	0.00254417	0.0444064	0	0.0416171	0.0563462	0.0364916	0.194108	0.0152533	0.0450816	0.0601742	0.0295702	0.0434167	0	0.0358449	0	0.0524836	0.0570593	0.0310358	0.243353	0.0345692	0.0400903	0.0435991	0	0	0	0	0	0	1	1	1	1	1	0	1	0	0
MAG206	99.71	0.01	1738510	d__Bacteria	p__Bacteroidota	c__Bacteroidia	o__Flavobacteriales	f__UBA7312	g__GCA-2862585	s__GCA-2862585 sp002862585	0	0	0	0	0	0	0	0	0.00648773	0	0	0.20595	0	0	0	0	0	0	0	0	0.00655209	0	0	0.231687	0	0	0	0	0	0	0	0	0	0	0	0	0	0	0
MAG207	86.91	0.28	1838748	d__Bacteria	p__Bacteroidota	c__Bacteroidia	o__Flavobacteriales	f__Flavobacteriaceae	g__UBA7446	s__UBA7446 sp009886265	0	0	0	0	0	0	0	0.0222689	1.20416	0.237815	0.369117	0.159571	0	0	0	0	0	0	0	0.0201462	1.59246	0.220945	0.372654	0.172547	0	0	0	0	0	0	0	0	0	0	0	0	0	0	0
MAG208	95.63	0.26	1510548	d__Bacteria	p__Pseudomonadota	c__Alphaproteobacteria	o__Rickettsiales	f__Midichloriaceae	g__Bandiella	s__	0	0	0	0.0322075	0.0091862	0.0115451	0.139307	0.00404228	0	0	0	0.00569084	0	0	0	0.0107754	0.00629046	0.00491522	0.0379437	0	0	0	0	0	0	0	0	0	0	0	0	0	0	0	0	0	0	0	0
MAG209	100	0.1	2319015	d__Bacteria	p__Pseudomonadota	c__Gammaproteobacteria	o__Pseudomonadales	f__Moraxellaceae	g__Perlucidibaca	s__Perlucidibaca sp018066805	0	0	0	0	0	0.261654	0	0	0	0	0	0	0	0	0	0	0	0.0213211	0	0	0	0	0	0	0	0	0	0	0	0	0	0	0	1	3	0	0	0	0
MAG21	95.41	0.16	2332358	d__Bacteria	p__Actinomycetota	c__Actinomycetes	o__S36-B12	f__GCA-2699445	g__GCA-2699445	s__GCA-2699445 sp002699445	0.130553	0.0541284	0.135047	0.0271606	0.0693399	0.0111728	0.0280361	0.0130688	0.00883572	0.00456494	0.0136813	0.0610843	0.0231292	0.0174947	0	0.00887019	0	0.00902832	0.0175504	0.00571882	0.00532438	0	0.00194613	0.0175271	0	1	0	0	0	0	0	0	0	0	0	0	0	0	0
MAG210	88.88	0.49	1522438	d__Bacteria	p__Pseudomonadota	c__Alphaproteobacteria	o__Caulobacterales	f__Maricaulaceae	g__Hellea	s__Hellea sp018645985	0.0956468	0.111053	0.334161	0.243733	0.226563	0.460883	0.220747	0.100331	0.0271958	0.00740936	0	0.00260151	0.0279947	0.0582086	0.107813	0.156367	0.217194	0.402764	0.15443	0.0720078	0.0309872	0.0037701	0	0.00334341	0	2	0	0	0	0	0	0	1	2	2	0	0	0	0
MAG211	87.26	1.64	1787088	d__Bacteria	p__Pseudomonadota	c__Gammaproteobacteria	o__Pseudomonadales	f__Porticoccaceae	g__HTCC2207	s__HTCC2207 sp002457245	0.0315297	0.0168958	0.00320852	0.0136585	0	0.0101059	0.00962463	0	0	0.047638	0.0527481	0.0803943	0.0119106	0.0117913	0	0.00838527	0	0.00908164	0.00733552	0	0.00279016	0.0412068	0.028279	0.0554815	0	1	0	0	0	0	0	0	0	3	1	1	0	0	0
MAG212	86.73	0.61	1609611	d__Bacteria	p__Bacteroidota	c__Bacteroidia	o__Flavobacteriales	f__Flavobacteriaceae	g__MAG-121220-bin8	s__MAG-121220-bin8 sp905479415	0.0877807	0.046955	0.136731	0.072717	0.102552	0.121273	0.151129	0.458969	0.0675206	0.0389566	0	0.0247103	0.0236343	0.0210123	0.0105119	0.0422135	0.0394781	0.0728441	0.0765869	0.244758	0.0404995	0.0300455	0	0.0162392	0	0	0	0	0	0	0	0	0	0	0	0	0	0	0
MAG213	96.59	2.28	1860562	d__Bacteria	p__Pseudomonadota	c__Alphaproteobacteria	o__TMED109	f__TMED109	g__TMED109	s__TMED109 sp002684605	0.0517411	0.0259846	0.0023399	0.00751386	0	0	0.0230048	0	0	0	0.0338691	0.112078	0.032759	0.015122	0	0.00558482	0	0	0.0150631	0	0	0	0.0222658	0.0719364	0	0	0	0	0	0	0	0	0	2	1	0	1	0	0
MAG214	76.4	4.18	1234723	d__Bacteria	p__Pseudomonadota	c__Alphaproteobacteria	o__Puniceispirillales	f__Puniceispirillaceae	g__UBA3439	s__UBA3439 sp017859295	0.0879082	0.0726945	0.00392244	0.0640484	0	0.0888899	0.112361	0.0877231	0.277839	0.0127432	0.0287193	0.0394709	0.0503829	0.0680327	0.0071476	0.0510731	0	0.111887	0.113521	0.0640145	0.35382	0.0195357	0.0250176	0.0294905	0	0	0	0	0	0	0	0	0	0	0	0	0	0	0
MAG215	93.05	4.18	1771419	d__Bacteria	p__Bacteroidota	c__Bacteroidia	o__Flavobacteriales	f__BACL11	g__UWMA-0277	s__UWMA-0277 sp905478765	0.00801086	0.0152594	0.00820542	0.122245	0.0459628	0.589723	0.027877	0	0.0108571	0	0	0.0190075	0	0.00830021	0	0.0924979	0.13099	0.400054	0.0155519	0	0.00610358	0	0	0.00804362	0	0	0	0	0	0	0	0	0	0	0	0	0	0	0
MAG216	96.02	0.28	3002885	d__Bacteria	p__Verrucomicrobiota	c__Verrucomicrobiae	o__Opitutales	f__MB11C04	g__MB11C04	s__MB11C04 sp943789375	0.0343498	0.0375276	0	0.135608	0	0.0029291	0.0615873	0.0171166	0.00873666	0	0	0	0.0193456	0.0300447	0	0.0883267	0	0.00368661	0.0496936	0.0143331	0.00790258	0	0	0	0	0	0	0	0	0	0	0	0	0	0	0	0	0	0
MAG217	90.43	1.52	1870948	d__Bacteria	p__Bacteroidota	c__Bacteroidia	o__Flavobacteriales	f__Flavobacteriaceae	g__UBA8316	s__UBA8316 sp018647605	0	0	0.00851337	0	0.0297407	0.0279809	0.116037	0.0919677	0.323688	0.0456775	0	0.0310842	0	0	0	0	0.0136532	0.0264714	0.0688426	0.103973	0.333645	0.0546333	0	0.0284121	0	0	0	0	0	0	0	0	0	0	0	0	0	0	0
MAG218	86.68	2.94	2123395	d__Bacteria	p__Pseudomonadota	c__Gammaproteobacteria	o__Pseudomonadales	f__Pseudohongiellaceae	g__UBA9145	s__UBA9145 sp913048385	0	0	0	0	0	0	0.021898	0.00994718	0.0154018	0.125376	0.0761357	0.0915011	0	0	0	0	0	0	0.0200649	0.00891281	0.018677	0.101342	0.0371122	0.0571325	0	1	0	0	0	0	0	0	0	1	0	0	0	0	0
MAG219	82.22	0.3	1581149	d__Bacteria	p__Bacteroidota	c__Bacteroidia	o__Flavobacteriales	f__Flavobacteriaceae	g__Flavicella	s__Flavicella sp002477565	0	0	0	0	0	0	0	0.106258	0.0434839	0	0	0	0	0	0	0	0	0.0038908	0	0.102499	0.0451663	0	0	0	0	0	0	0	0	0	0	0	0	0	0	0	0	0	0
MAG22	92.68	0.15	1924368	d__Archaea	p__Thermoplasmatota	c__Poseidoniia	o__Poseidoniales	f__Poseidoniaceae	g__MGIIa-L1	s__MGIIa-L1 sp002506275	0.03136	0.141375	0.00220571	0.382502	0.00986242	0.629162	1.02115	2.33211	0.395646	0	0	0.173175	0.019982	0.159796	0	0.21903	0.0158242	0.666754	0.968782	2.32381	0.415204	0	0	0.150161	0	0	0	0	0	0	0	0	0	0	0	0	0	0	0
MAG220	82.73	0.01	1754101	d__Bacteria	p__Cyanobacteriota	c__Cyanobacteriia	o__PCC-6307	f__Cyanobiaceae	g__Parasynechococcus	s__Parasynechococcus sp003210515	0.153778	0.0271881	0.0849572	0	0	0	0.0132258	0.00420038	0.0301954	3.73631	0.814686	0.389667	0.106535	0.0253506	0.0123679	0	0	0	0.0140295	0.0045775	0.0331448	2.30251	0.579787	0.37014	0	1	0	0	0	0	0	0	0	0	0	0	0	0	0
MAG221	93.69	0.35	1968044	d__Archaea	p__Thermoplasmatota	c__Poseidoniia	o__Poseidoniales	f__Poseidoniaceae	g__MGIIa-L1	s__MGIIa-L1 sp009887095	0.00920755	0.0427293	0	0.0639012	0	0.172545	0.61591	1.19251	0.520793	0	0	0.446254	0.0038699	0.0488323	0	0.0358856	0	0.185801	0.630085	1.10018	0.565727	0	0	0.283789	0	0	0	0	0	0	0	0	0	0	0	0	0	0	0
MAG222	93.7	0.14	1996470	d__Bacteria	p__Bacteroidota	c__Bacteroidia	o__Flavobacteriales	f__Flavobacteriaceae	g__Polaribacter	s__Polaribacter sp024640565	0.269332	0.289357	4.66788	0.221586	1.16312	0.0764024	0.030226	0.0533426	0.00463022	0	0	0.00613235	0.083014	0.138894	0.909676	0.121127	0.390873	0.0607018	0.0185362	0.0381895	0.00356337	0	0	0.00349271	0	0	0	0	0	0	0	0	0	0	0	0	0	0	0
MAG223	94.91	0.01	1911603	d__Archaea	p__Thermoplasmatota	c__Poseidoniia	o__Poseidoniales	f__Poseidoniaceae	g__MGIIa-K1	s__MGIIa-K1 sp028356125	0.0232485	0.0458713	0	0.0327401	0	0.0143751	0.215885	0.0171441	0	0	0	0.00305409	0.0157978	0.0450819	0	0.0142284	0	0.013065	0.162202	0.0144985	0	0	0	0.00608332	0	0	0	0	0	0	0	0	0	0	0	0	0	0	0
MAG224	100	0.27	1983098	d__Bacteria	p__Pseudomonadota	c__Alphaproteobacteria	o__Rhodobacterales	f__Rhodobacteraceae	g__Amylibacter	s__Amylibacter sp000153745	0.104134	0.221229	0.436418	1.25736	0.200983	1.59718	0.645412	2.06866	0.209521	0.00533993	0.0871428	0.0779623	0.0487222	0.136591	0.491011	0.838637	1.39983	1.31741	0.412164	1.2709	0.175532	0	0.0678244	0.0811305	0	0	0	0	0	1	0	1	1	2	1	0	1	0	0
MAG225	83.73	1.07	1956102	d__Bacteria	p__Bacteroidota	c__Bacteroidia	o__Flavobacteriales	f__Flavobacteriaceae	g__Patiriisocius	s__Patiriisocius sp943789105	0	0.0142573	0.249493	0.163847	5.29011	0.645875	0.107527	0.0364356	0.0209743	0	0	0.00816707	0	0.00786143	0.0486063	0.0935515	2.36322	0.409551	0.0612581	0.0226723	0.0167474	0	0	0.00874952	0	0	0	0	0	0	0	0	0	0	0	0	0	0	0
MAG226	90.15	1.53	2136345	d__Bacteria	p__Pseudomonadota	c__Gammaproteobacteria	o__Pseudomonadales	f__Pseudohongiellaceae	g__UBA9145	s__	0	0	0	0	0	0	0	0.00186924	0.00746616	0.00794548	0.0292292	0.112417	0	0	0	0	0	0	0	0.00285837	0.00844063	0	0.0124395	0.0435171	0	1	0	0	0	0	0	0	0	0	1	0	0	0	0
MAG227	90.3	1.54	3233599	d__Bacteria	p__Pseudomonadota	c__Alphaproteobacteria	o__Parvibaculales	f__Parvibaculaceae	g__Parvibaculum	s__Parvibaculum sp002684405	0	0	0	0	0	0	0	0.0239986	0.0979371	0	0.03374	0	0	0	0	0	0	0	0	0.0150857	0.0167625	0	0.0124158	0	0	0	0	0	0	0	0	0	0	1	3	0	0	0	0
MAG228	88.36	1.37	1579514	d__Bacteria	p__Bacteroidota	c__Bacteroidia	o__Flavobacteriales	f__BACL11	g__UWMA-0277	s__UWMA-0277 sp905478185	0.0653877	0.108114	0.0126629	0.132298	0.0105595	0.0927307	0.0263311	0	0.0360672	0	0	0.0542648	0.0221994	0.0448691	0	0.075851	0.0196317	0.0645601	0.0133286	0	0.0185838	0	0	0.0227809	0	0	0	0	0	0	0	0	0	0	0	0	0	0	0
MAG229	85.39	0.11	1977757	d__Bacteria	p__Bacteroidota	c__Bacteroidia	o__Flavobacteriales	f__Flavobacteriaceae	g__Arcticimaribacter	s__Arcticimaribacter sp943789305	0.00399515	0.0188479	0.292986	0.118471	0.83357	0.262397	0.258774	0.0372322	0.0130443	0.0020031	0	0	0	0.0116376	0.109863	0.135432	0.683365	0.162601	0.12148	0.0222443	0.00949421	0	0	0	0	0	0	0	0	0	0	0	0	0	0	0	0	0	0
MAG23	74.29	0.14	2345854	d__Bacteria	p__Pseudomonadota	c__Gammaproteobacteria	o__Pseudomonadales	f__Halieaceae	g__Luminiphilus	s__Luminiphilus sp009886815	0.0171205	0.0138315	0.0494691	0.0238889	0.0573646	0.058509	0.130387	0.116085	0.176596	0.340627	0.0108526	0.048333	0.00356601	0.00624209	0	0.00856022	0.00284211	0.0634827	0.119314	0.0758971	0.193728	0.20548	0.00251526	0.0208872	0	2	0	0	0	0	0	0	0	1	1	0	0	0	0
MAG230	86.43	0.71	1802374	d__Bacteria	p__Bacteroidota	c__Bacteroidia	o__Flavobacteriales	f__Schleiferiaceae	g__UBA10364	s__UBA10364 sp003045825	0.0825709	0.0308197	0.0891178	0.0737055	0.115381	0.015155	0.0161823	0.0226363	0.0099405	0	0	0	0.0233356	0.0200223	0.0604096	0.0573318	0.0548905	0.0144897	0.0138504	0.0185769	0.00975029	0	0	0	0	0	0	0	0	0	0	0	0	0	0	0	0	0	0
MAG231	99.1	0	1289099	d__Bacteria	p__Pseudomonadota	c__Gammaproteobacteria	o__Comchoanobacterales	f__JABJPE01	g__JABJPE01	s__	0	0	0	0	0	0	0	0	0	0.0199289	0.0201538	0	0	0	0	0	0	0	0	0	0	0.0112128	0.0213313	0	0	0	0	0	0	0	0	0	0	0	0	0	0	0	0
MAG232	79.78	4.73	1917253	d__Bacteria	p__Pseudomonadota	c__Alphaproteobacteria	o__Rhodobacterales	f__Rhodobacteraceae	g__GCA-002712045	s__GCA-002712045 sp002683355	0.0871707	0.0533931	0.0176427	0.0207401	0	0	0.0453041	0.00769643	0	0	0.0184813	0.0450287	0.0366564	0.0325843	0	0.0110901	0	0.00079095	0.0283514	0.00380276	0.00232784	0	0.00796602	0.0263238	0	0	0	0	1	0	0	0	0	1	1	0	1	0	0
MAG233	87.29	0	2028058	d__Bacteria	p__Bacteroidota	c__Bacteroidia	o__Flavobacteriales	f__Flavobacteriaceae	g__MS024-2A	s__MS024-2A sp943842245	0.112459	0.0798943	0.840621	0.110051	0.131418	0.0319878	0.144648	0.0166057	0.01223	0.0888319	0.0321347	0.0744634	0.0466094	0.0768669	0.0898079	0.164301	0.0302763	0.0373212	0.127657	0.022873	0.0193657	0.100799	0.0458257	0.074722	0	0	0	0	0	0	0	0	0	0	0	0	0	0	0
MAG234	72.11	0.4	1436461	d__Bacteria	p__Cyanobacteriota	c__Cyanobacteriia	o__PCC-6307	f__Cyanobiaceae	g__Synechococcus_C	s__Synechococcus_C sp014279835	0.19334	0.0661357	0.126874	0.0502251	0.00348403	0	0.0378518	0.0488156	0.0464153	0.262278	0.0531273	0.0904837	0.112928	0.0513094	0.0413831	0.0349085	0	0.0131507	0.0289964	0.0355736	0.0434093	0.167264	0.0371428	0.0782868	0	0	0	0	0	0	0	0	0	0	0	0	0	0	0
MAG235	90.59	0.47	5187406	d__Bacteria	p__Planctomycetota	c__Planctomycetia	o__Pirellulales	f__Pirellulaceae	g__Mariniblastus	s__Mariniblastus sp011087765	0.229149	0.113998	0.492857	0.036431	0.0029536	0	0.092716	0.00864403	0.00696369	0.0214281	0.00844168	0.0487415	0.0535298	0.0389614	0.0145163	0.0125011	0	0	0.0428891	0.00384147	0.00418225	0.0109883	0.00171284	0.0186723	0	1	0	0	0	0	0	0	0	0	0	0	0	0	0
MAG236	90.93	0.95	3079050	d__Bacteria	p__Pseudomonadota	c__Alphaproteobacteria	o__Rhodobacterales	f__Rhodobacteraceae	g__Tateyamaria	s__Tateyamaria sp018668195	0	0	0	0	0.0114168	0.00687102	0.00501884	0.0589466	0.132159	0.00743403	0.00669643	0	0	0	0	0	0	0.00776718	0.00414243	0.0384493	0.131068	0	0.00493555	0	0	0	0	0	0	0	0	1	0	0	2	0	1	0	0
MAG237	88.65	4.01	3348284	d__Bacteria	p__SAR324	c__SAR324	o__SAR324	f__NAC60-12	g__JCVI-SCAAA005	s__JCVI-SCAAA005 sp002683655	0.0175046	0.00858534	0	0	0	0	0	0	0.00676185	0	0.0299533	0.0891031	0.0127406	0.00788749	0	0.00153576	0	0	0.00211856	0.00101808	0.00661395	0	0.0337012	0.0968196	0	0	0	0	1	0	0	0	0	1	0	0	1	0	0
MAG238	90.87	0.24	2533873	d__Bacteria	p__Pseudomonadota	c__Gammaproteobacteria	o__Pseudomonadales	f__Halieaceae	g__Luminiphilus	s__Luminiphilus sp943789425	0.057642	0.0298828	0.129451	0.0514694	0.0851049	0.120761	0.188613	0.0880913	0.14731	1.88586	0.957594	1.24247	0.00982356	0.012056	0	0.0261152	0.00337618	0.128675	0.178048	0.0612508	0.166442	1.3351	0.323361	0.471674	0	2	0	0	0	0	0	0	1	1	0	0	0	0	0
MAG239	83.36	0.35	1820900	d__Archaea	p__Thermoplasmatota	c__Poseidoniia	o__Poseidoniales	f__Poseidoniaceae	g__MGIIa-K1	s__MGIIa-K1 sp002701145	0.13163	0.0480455	0	0	0	0	0.0122344	0	0	0	0	0	0.0734176	0.0447735	0	0	0	0	0.00958829	0	0	0	0	0	0	0	0	0	0	0	0	0	0	0	0	0	0	0	0
MAG24	76.78	0.59	2620299	d__Bacteria	p__Planctomycetota	c__Planctomycetia	o__Pirellulales	f__UBA1268	g__UBA1268	s__	0.0619725	0.0452377	0.0860743	0.0145796	0.0321181	0.00542067	0.191535	0.0322229	0.00504003	0.00793708	0	0.0134452	0.0120359	0.0135232	0	0.00402521	0	0.00369249	0.107832	0.013988	0.00316515	0	0	0.00480263	0	0	0	0	0	0	0	0	0	0	0	0	0	0	0
MAG240	82.67	2.66	3168064	d__Bacteria	p__Pseudomonadota	c__Alphaproteobacteria	o__Rhodobacterales	f__Rhodobacteraceae	g__LFER01	s__LFER01 sp029247845	0.110029	0.0425103	0.0448779	0.0108074	0	0	0.007058	0	0	0	0	0	0.0314599	0.019747	0	0.00499439	0	0	0.00276502	0	0	0	0	0	0	0	0	0	1	1	0	1	0	2	2	0	1	0	0
MAG241	94.63	1.74	3084680	d__Bacteria	p__Pseudomonadota	c__Gammaproteobacteria	o__Pseudomonadales	f__Azotimanducaceae_A	g__UBA9926	s__UBA9926 sp003451575	0.0143869	0.0178061	0.0119663	0.0681488	0	0.12062	0.25094	0.0382856	0.0220314	0.0105956	0.00858389	0.0419333	0	0.0132319	0	0.0420387	0.00247781	0.115986	0.222535	0.0288087	0.0199922	0	0.00181596	0.020537	0	2	0	0	0	0	0	0	0	0	0	0	0	0	0
MAG242	86.74	0.3	1978883	d__Bacteria	p__Bacteroidota	c__Bacteroidia	o__Flavobacteriales	f__Crocinitomicaceae	g__UBA952	s__UBA952 sp943789205	0.00875964	0.0139637	0.103741	0.0362105	0.0379541	0.0215411	0.0314886	0.0260385	0.106346	0.00206982	0.00888634	0.137931	0.00114324	0.00784015	0.0241553	0.0196356	0.0148601	0.0169862	0.0220396	0.0216316	0.108021	0.00415677	0.00893865	0.0640447	0	0	0	0	0	0	0	0	0	0	0	0	0	0	0
MAG243	89.49	3.7	1493756	d__Bacteria	p__Pseudomonadota	c__Gammaproteobacteria	o__SAR86	f__D2472	g__D2472	s__	0.323885	0.147402	0.0489606	0.0989504	0	0.0227711	0.0883251	0.0551766	0.0397551	0.0116715	0.135169	0.501463	0.175639	0.0927311	0.00839735	0.0569284	0	0.0217051	0.0617417	0.0374482	0.0354306	0.00965765	0.0620046	0.331919	0	1	0	0	0	0	0	0	0	1	0	0	0	0	0
MAG244	98.07	0.08	2451890	d__Bacteria	p__Pseudomonadota	c__Gammaproteobacteria	o__Pseudomonadales	f__Halieaceae	g__Luminiphilus	s__Luminiphilus sp002390485	0.0277526	0.0167623	0.0285793	0.064282	0.0668743	0.58796	0.843615	1.73483	1.63251	1.24048	0.0554223	0.333199	0.00737451	0.0111988	0	0.0418054	0.014109	0.612744	0.814539	1.23783	1.90286	0.744552	0.0301124	0.212653	0	3	0	0	0	0	0	0	0	1	2	0	0	0	0
MAG245	74.51	0.48	2177803	d__Bacteria	p__Pseudomonadota	c__Alphaproteobacteria	o__Rhodobacterales	f__Rhodobacteraceae	g__Amylibacter	s__Amylibacter sp003447515	0.00621713	0.00487342	0.0272208	0.0138254	0.0185927	0.0257175	0.0407519	0.0742084	0.0146134	0	0.0410503	0.0697759	0	0.00110601	0	0.00782348	0.00285486	0.0248689	0.0309483	0.0512835	0.0144832	0	0.0214451	0.0328297	0	0	0	0	1	1	0	0	0	1	2	1	0	0	0
MAG246	82.02	0.12	1977786	d__Bacteria	p__Verrucomicrobiota	c__Verrucomicrobiae	o__Opitutales	f__MB11C04	g__MB11C04	s__MB11C04 sp002477515	0	0	0	0	0	0	0.0934758	0.0170307	0.00559391	0	0	0	0	0	0	0	0	0	0.0639089	0.0145142	0.00479718	0	0	0	0	0	0	0	0	0	0	0	0	0	0	0	0	0	0
MAG247	93.34	0.29	2088875	d__Bacteria	p__Pseudomonadota	c__Gammaproteobacteria	o__Pseudomonadales	f__Porticoccaceae	g__HTCC2207	s__HTCC2207 sp002685195	0.164442	0.162332	0.219681	0.43032	0.929378	1.20728	0.9733	0.841803	0.705917	0.178029	0.153912	0.177445	0.0568539	0.106494	0.132537	0.249556	0.596872	1.18657	0.781694	0.659533	0.745482	0.139029	0.0731877	0.106788	0	1	0	0	0	0	0	0	1	3	1	1	0	0	0
MAG248	92.9	0.18	2633748	d__Bacteria	p__Bacteroidota	c__Bacteroidia	o__Flavobacteriales	f__UA16	g__UBA8752	s__UBA8752 sp905478795	0.0468522	0.106732	0.0276999	0.0634953	0	0.0267997	0.0139069	0	0	0	0	0.00415075	0.01672	0.055928	0.0347816	0.0321743	0	0.0249335	0.0108671	0	0	0	0	0	0	0	0	0	0	0	0	0	0	0	0	0	0	0	0
MAG249	84.06	1.23	1865321	d__Bacteria	p__Bacteroidota	c__Bacteroidia	o__Flavobacteriales	f__Flavobacteriaceae	g__Marivariicella	s__	0.171745	0.0651313	0.0973005	0.0195621	0	0	0	0	0	0	0	0	0.0592012	0.0362133	0	0.0171355	0	0	0	0	0	0	0	0	0	0	0	0	0	0	0	0	0	0	0	0	0	0	0
MAG25	95.73	3.17	2492861	d__Bacteria	p__Pseudomonadota	c__Gammaproteobacteria	o__Pseudomonadales	f__Porticoccaceae	g__HTCC2207	s__HTCC2207 sp002685195	0.109521	0.11991	0.24442	0.507338	0.775429	1.49403	1.22707	0.940669	0.99288	0.296173	0.312682	0.300562	0.0448037	0.0957177	0.228979	0.361245	0.728263	1.58316	1.06408	0.806345	1.09379	0.248096	0.173707	0.203095	0	2	0	0	0	0	0	0	1	3	2	0	0	0	0
MAG250	93.92	0.1	2277611	d__Bacteria	p__Pseudomonadota	c__Gammaproteobacteria	o__Pseudomonadales	f__Porticoccaceae	g__HTCC2207	s__	0	0	0	0	0.0233725	0.133285	0.202711	0.0847633	0.0595723	0	0	0	0	0	0	0	0.00951767	0.172833	0.218997	0.079279	0.0728909	0	0	0	0	2	1	0	0	0	0	0	0	1	2	0	0	0	0
MAG251	84.81	1.83	1928396	d__Bacteria	p__Bacteroidota	c__Bacteroidia	o__Flavobacteriales	f__Flavobacteriaceae	g__SCGC-AAA160-P02	s__SCGC-AAA160-P02 sp018608485	0.0307576	0.0452228	1.19279	0.232008	3.30635	0.303041	0.204227	2.19286	0.783168	0.512001	0.4658	0.519879	0.0116352	0.0259748	0.246655	0.177971	1.02638	0.200985	0.101497	1.11451	0.505778	0.466141	0.403543	0.449937	0	1	0	0	0	0	0	0	0	0	0	0	0	0	0
MAG252	86.01	0.39	1054880	d__Bacteria	p__Actinomycetota	c__Actinomycetes	o__Actinomycetales	f__Microbacteriaceae	g__Aquiluna	s__Aquiluna sp017854485	0.0106834	0	0	0	0.019596	0	0.0894085	0.0373179	0	0	0	0	0	0	0	0	0	0.00474917	0.0858356	0.0264176	0	0	0	0	0	0	0	0	0	0	0	0	0	0	0	0	0	0	0
MAG253	75.17	3.08	2374509	d__Bacteria	p__Pseudomonadota	c__Alphaproteobacteria	o__Rhodobacterales	f__Rhodobacteraceae	g__Planktomarina	s__Planktomarina sp002698165	0.149529	0.0764029	0.0340668	0.0507735	0	0.00338166	0.0246114	0	0	0	0	0.00134019	0.0485525	0.045254	0	0.0358054	0	0.00441159	0.0194251	0	0	0	0	0	0	0	0	0	0	1	0	0	0	0	1	0	0	0	0
MAG254	84.45	0.48	1119163	d__Bacteria	p__Pseudomonadota	c__Gammaproteobacteria	o__SAR86	f__D2472	g__CAJQGY01	s__CAJQGY01 sp905478015	0.550517	0.653651	0.234791	1.85866	0.280545	0.725354	1.38762	1.93424	0.914117	1.9083	1.41948	0.679587	0.302555	0.428656	0.0913565	0.974452	0.171066	0.579277	0.802628	1.23575	0.724844	1.06851	0.668076	0.590588	0	0	0	0	0	0	0	0	0	0	0	0	0	0	0
MAG255	73.33	0.2	1083853	d__Bacteria	p__Bacteroidota	c__Bacteroidia	o__Flavobacteriales	f__BACL11	g__GCA-002715885	s__	0.0813252	0.0472119	0.00548435	0.0137446	0	0.00492379	0.0443027	0.00804352	0.0162504	0	0.0416658	0.452081	0.0339815	0.0289304	0	0.0134903	0	0.00339488	0.027675	0.0063094	0.0118137	0	0.0335076	0.319038	0	0	0	0	0	0	0	0	0	0	0	0	0	0	0
MAG256	91.52	2.54	1622713	d__Bacteria	p__Bacteroidota	c__Bacteroidia	o__Flavobacteriales	f__Flavobacteriaceae	g__SGZJ01	s__SGZJ01 sp004213995	0.331911	0.369579	3.54498	0.978455	1.65373	0.331946	0.42678	0.798558	0.284714	0.315513	0.297138	0.151027	0.0946405	0.189002	0.252261	0.641016	0.404391	0.205305	0.215825	0.420849	0.164993	0.210095	0.185557	0.106983	0	0	0	0	0	0	0	0	0	0	0	0	0	0	0
MAG257	86.31	0.14	1221246	d__Bacteria	p__Pseudomonadota	c__Alphaproteobacteria	o__Rickettsiales	f__UBA1997	g__CAJQHK01	s__CAJQHK01 sp905478165	0	0.0174118	0.0387892	0.0998404	0	0	0	0	0	0	0	0	0	0.0106635	0	0.0442665	0	0.00220446	0	0	0	0	0	0	0	0	0	0	0	0	0	0	0	0	0	0	0	0	0
MAG258	100	0	1957907	d__Bacteria	p__Bacteroidota	c__Bacteroidia	o__NS11-12g	f__UBA9320	g__UBA9320	s__UBA9320 sp016779945	0	0	0	0	0	0	0.00606913	0	0	0	0.00774417	0.0836525	0	0	0	0	0	0	0.00257543	0	0	0	0.00450209	0.0554108	0	0	0	0	0	0	0	0	0	0	0	0	0	0	0
MAG259	84.62	2.34	1614531	d__Bacteria	p__Bacteroidota	c__Bacteroidia	o__Flavobacteriales	f__Flavobacteriaceae	g__MAG-121220-bin8	s__MAG-121220-bin8 sp029248455	0.0150813	0.00330594	0.0164077	0.0068159	0	0.0061282	0.0153446	0.0125815	0.0113721	0.287615	0.0460526	0.0461288	0.00348202	0	0	0.00526183	0	0.00468953	0.00903305	0.00806363	0.00906513	0.221043	0.0410695	0.0335207	0	0	0	0	0	0	0	0	0	0	0	0	0	0	0
MAG26	82.62	0	1867308	d__Bacteria	p__Bacteroidota	c__Bacteroidia	o__Flavobacteriales	f__Flavobacteriaceae	g__Arcticimaribacter	s__Arcticimaribacter sp022425945	0.0682202	0.0221994	0.280842	0.0233376	0.386543	0.0204154	0.00939798	0.00320725	0	0	0	0	0.0356176	0.0332556	0.149648	0.0444096	0.258146	0.0365343	0.0136373	0.0166997	0	0	0	0	0	1	0	0	0	0	0	0	0	0	0	0	0	0	0
MAG260	83.16	2.75	1840267	d__Bacteria	p__Bacteroidota	c__Bacteroidia	o__Flavobacteriales	f__Schleiferiaceae	g__UBA10364	s__UBA10364 sp028357285	0.581883	0.391189	2.00897	1.53416	4.00873	0.711701	0.297309	0.489338	0.167577	0.00677518	0.117668	0.0754705	0.201292	0.274891	1.58152	1.321	2.72196	0.681137	0.258097	0.43013	0.174088	0	0.114407	0.0807171	0	0	0	0	0	0	0	0	0	0	0	0	0	0	0
MAG27	93.01	0.5	1853336	d__Bacteria	p__Bacteroidota	c__Bacteroidia	o__Flavobacteriales	f__Flavobacteriaceae	g__MS024-2A	s__MS024-2A sp009886625	0	0	0.106105	0.0171745	0.849543	0.191335	0.128362	0.142112	0.074698	0.00564929	0	0.0058057	0	0.00212999	0.0270972	0.0258264	0.37879	0.196506	0.096366	0.187535	0.105856	0	0	0.00722156	0	1	0	0	0	0	0	0	0	0	0	0	0	0	0
MAG28	91.16	2.63	1954777	d__Bacteria	p__Bacteroidota	c__Bacteroidia	o__Flavobacteriales	f__Flavobacteriaceae	g__Arcticimaribacter	s__Arcticimaribacter sp002477625	0	0	0.0145788	0.00295756	0.295361	0.201081	0.160603	0.0685145	0.0191641	0	0	0	0	0	0	0.00723423	0.234401	0.151563	0.0889478	0.0614079	0.0181113	0	0	0	0	0	0	0	0	0	0	0	0	0	0	0	0	0	0
MAG29	82.2	0.55	2188632	d__Bacteria	p__Pseudomonadota	c__Gammaproteobacteria	o__Pseudomonadales	f__Halieaceae	g__Luminiphilus	s__Luminiphilus sp002683395	0.318829	0.109533	0.0874921	0.0128995	0	0	0.0383091	0.00174169	0	0.209881	0.00611076	0.00944224	0.0579718	0.0466626	0	0.00716226	0	0.00192634	0.0423443	0.00187699	0.00359899	0.149565	0	0.00336822	0	1	0	0	0	0	0	0	1	1	1	0	0	0	0
MAG3	77.39	0.87	1246541	d__Bacteria	p__Bacteroidota	c__Bacteroidia	o__Flavobacteriales	f__Flavobacteriaceae	g__Marisimplicoccus	s__Marisimplicoccus sp002457075	0.263645	0.0526009	0.132847	0.0127955	0	0	0.014105	0.00792192	0.00875751	0.0717851	0.046397	0.0781138	0.0902489	0.0305066	0	0.0106314	0	0	0.0102314	0.00635548	0.00788131	0.0557991	0.0509339	0.0599419	0	0	0	0	0	0	0	0	0	0	0	0	0	0	0
MAG30	72.66	0.4	2075009	d__Bacteria	p__Pseudomonadota	c__Gammaproteobacteria	o__Pseudomonadales	f__Pseudohongiellaceae	g__UBA9145	s__	0.0221298	0.00713716	0.00306627	0.0101213	0.0111789	0.256359	0.0833158	0.0626312	0.0344847	0.033164	0	0	0.00594699	0.00452627	0	0.00643317	0.0036072	0.250902	0.0728078	0.0515349	0.0400211	0.0206724	0	0	0	1	0	0	0	0	0	0	0	0	1	0	0	0	0
MAG31	98.71	0.32	2845805	d__Bacteria	p__Pseudomonadota	c__Alphaproteobacteria	o__Rhodobacterales	f__Rhodobacteraceae	g__LGRT01	s__LGRT01 sp001642945	0.0579977	0.0398217	0.0543526	0.101179	0.0710338	0.751144	0.690761	0.781736	0.715555	0.230397	0.814493	0.702312	0.0132894	0.01836	0.01779	0.0529475	0.0581437	0.669379	0.492424	0.478606	0.670165	0.180032	0.387162	0.291741	0	0	0	0	1	1	0	2	1	2	2	0	0	0	0
MAG32	98.51	0.17	4084009	d__Bacteria	p__Verrucomicrobiota	c__Verrucomicrobiae	o__Verrucomicrobiales	f__Akkermansiaceae	g__SW10	s__SW10 sp002420315	0.0154023	0.00883988	0.0172737	0	0	0	0.1033	0.00950508	0.0370978	1.64531	0.417499	0.502862	0	0.00259001	0	0	0	0	0.0553014	0.00483246	0.0284285	1.34574	0.11948	0.146256	0	1	0	0	0	0	0	0	0	0	0	0	0	0	0
MAG33	88.88	0.4	1932258	d__Bacteria	p__Bacteroidota	c__Bacteroidia	o__Flavobacteriales	f__Flavobacteriaceae	g__Hel1-33-131	s__	0	0	0	0	0.0187245	0.00692065	0.00951511	0.0360771	0.0823966	0.00686537	0.130396	0.0631528	0	0	0	0	0	0.00791368	0.00477837	0.0303853	0.057587	0	0.0990319	0.0560249	0	0	0	0	0	0	0	0	0	0	0	0	0	0	0
MAG34	92.59	2.41	1458884	d__Bacteria	p__Pseudomonadota	c__Alphaproteobacteria	o__MED-G09	f__MED-G09	g__MED-G09	s__MED-G09 sp018658685	0.111336	0.0667757	0.0130156	0.0307535	0	0	0.0415902	0.00205285	0	0.00633218	0.0673168	0.101951	0.0837348	0.046905	0	0.017055	0	0	0.025085	0.00190959	0.0010504	0	0.0308924	0.0770539	0	1	0	0	0	0	0	0	0	1	1	0	0	0	0
MAG35	83.54	1.23	1802250	d__Archaea	p__Thermoplasmatota	c__Poseidoniia	o__Poseidoniales	f__Poseidoniaceae	g__MGIIa-L2	s__	0.00697624	0.00906468	0	0.00168758	0	0.0160554	0.13055	0.421882	0.133965	0	0	0.0331852	0	0.00880154	0	0	0	0.0131333	0.090133	0.328924	0.115965	0	0	0.0185083	0	0	0	0	0	0	0	0	0	0	0	0	0	0	0
MAG36	72.88	1.08	899573	d__Bacteria	p__Pseudomonadota	c__Alphaproteobacteria	o__Pelagibacterales	f__AG-422-B15	g__CACCCN01	s__CACCCN01 sp028412835	0.0190398	0.0142874	0.00574846	0.00942427	0	0	0	0	0.00882965	0.0704489	0.107226	0.0937952	0.0134631	0.00943587	0	0.00518916	0	0	0.000896111	0	0.00858346	0.0530833	0.0502432	0.0701043	0	0	0	0	0	0	0	0	1	1	1	0	0	0	0
MAG37	93.09	0.33	1978669	d__Archaea	p__Thermoplasmatota	c__Poseidoniia	o__Poseidoniales	f__Poseidoniaceae	g__Poseidonia	s__Poseidonia alphae	0.304942	0.32881	0	0.16629	0	0.101878	0.168638	0.173778	0.0150002	0	0	0.0149418	0.207943	0.410473	0	0.110627	0.00359546	0.114633	0.175439	0.207951	0.0155607	0	0	0.0122401	0	0	0	0	0	0	0	0	0	0	0	0	0	0	0
MAG38	99.97	1.11	3791202	d__Bacteria	p__Pseudomonadota	c__Gammaproteobacteria	o__Xanthomonadales	f__Rhodanobacteraceae	g__Rhodanobacter	s__	0	0	0	0	0	0	0.00209325	0.129431	0.126853	0	0.0225325	0	0	0	0	0	0	0	0.00277558	0.0731469	0.028966	0	0.0069979	0	0	0	0	0	0	0	0	0	0	0	1	0	0	0	0
MAG39	86.37	0.41	1859703	d__Bacteria	p__Bacteroidota	c__Bacteroidia	o__Flavobacteriales	f__Flavobacteriaceae	g__GCA-002733185	s__GCA-002733185 sp004213605	0.0124638	0.0168106	0.200157	0.0507548	0.154628	0.0256524	0.0488603	0.0271767	0.0320568	0.0177334	0.225692	1.04908	0	0.00778312	0.0109608	0.0266101	0.0154335	0.0140893	0.0216773	0.0135113	0.0166453	0.0111535	0.118739	0.509537	0	0	0	0	0	0	0	0	0	0	0	0	0	0	0
MAG4	98.59	2.75	1741323	d__Bacteria	p__Bacteroidota	c__Bacteroidia	o__Flavobacteriales	f__BACL11	g__GCA-002715885	s__	0.0899713	0.0526871	0.00682645	0.0146027	0	0.00574201	0.0453734	0.00762688	0.0155408	0	0.0524886	0.684081	0.031115	0.0271184	0	0.0121617	0	0.00297563	0.0238635	0.00515918	0.00952285	0	0.0412077	0.401267	0	0	0	0	0	0	0	0	0	0	0	0	0	0	0
MAG40	95.23	0.64	3189110	d__Bacteria	p__Pseudomonadota	c__Alphaproteobacteria	o__Rhodobacterales	f__Rhodobacteraceae	g__CPC320	s__CPC320 sp002684375	0.187203	0.073348	0.0588054	0.113191	0.0265938	0.653172	0.389181	0.0214458	0.0319703	0.0426408	0.127117	0.14148	0.0432561	0.034145	0.0186539	0.0580363	0.0131824	0.566365	0.263702	0.0127271	0.0271238	0.0311897	0.0602196	0.0376726	0	0	0	0	0	0	0	1	1	2	2	0	1	0	0
MAG41	86.94	1.15	1912101	d__Archaea	p__Thermoplasmatota	c__Poseidoniia	o__Poseidoniales	f__Poseidoniaceae	g__MGIIa-L1	s__MGIIa-L1 sp002502605	0.112969	0.285183	0	0.315034	0	0.364882	0.5194	0.90627	0.133078	0	0	0.199833	0.0748804	0.335462	0	0.165328	0.00467486	0.406993	0.537224	0.846872	0.14223	0	0	0.15051	0	0	0	0	0	0	0	0	0	0	0	0	0	0	0
MAG42	98.15	0.02	2472844	d__Bacteria	p__Bacteroidota	c__Bacteroidia	o__Flavobacteriales	f__UA16	g__UA16	s__UA16 sp002390615	0.214768	0.378064	0.269467	0.135389	0.0128878	0.0685812	0.0679848	0	0	0	0	0	0.0732573	0.234049	0.267479	0.0844096	0.0102815	0.0649416	0.0551918	0	0	0	0	0	0	0	0	0	0	0	0	0	0	0	0	0	0	0	0
MAG43	95.95	0.41	2754527	d__Bacteria	p__Bacteroidota	c__Bacteroidia	o__Flavobacteriales	f__UA16	g__UBA8752	s__UBA8752 sp002336475	0.00935717	0.0193734	0.0135075	0.0542584	0	0.0317182	0.0256257	0	0.00521064	0	0	0.120016	0	0.0104114	0.00799802	0.0270349	0	0.030924	0.0197725	0	0.00427725	0	0	0.045206	0	0	0	0	0	0	0	0	0	0	0	0	0	0	0
MAG44	91.2	3.56	2831182	d__Bacteria	p__Pseudomonadota	c__Gammaproteobacteria	o__Pseudomonadales	f__Halieaceae	g__Luminiphilus	s__Luminiphilus sp016779445	0.149093	0.0599121	0.0431224	0.0120152	0	0	0.0175631	0	0	0.0105184	0	0	0.0302195	0.0284268	0	0.00735566	0	0	0.0196448	0	0	0.00817639	0	0	0	4	0	0	0	0	0	0	1	1	1	0	0	0	0
MAG45	87.85	0.06	1375882	d__Bacteria	p__Pseudomonadota	c__Gammaproteobacteria	o__SAR86	f__SAR86	g__GCA-2707915	s__GCA-2707915 sp016777005	0.156018	0.0626575	0.0112955	0.0315592	0	0.00160585	0.0708318	0.0190935	0.0265381	0.250832	0.149694	0.200611	0.0815281	0.0403959	0	0.0209352	0	0.0036291	0.0472496	0.0123855	0.0223894	0.238446	0.0768695	0.148647	0	1	0	0	0	0	0	0	0	0	0	0	0	0	0
MAG46	99.3	0.55	2967376	d__Bacteria	p__Actinomycetota	c__Acidimicrobiia	o__Acidimicrobiales	f__Ilumatobacteraceae	g__Ilumatobacter_A	s__Ilumatobacter_A sp905480335	0.0240169	0.025213	0.0466824	0.0170104	0.019346	0.00737051	0.153344	0.0213707	0.00165908	0	0	0.00180318	0	0.00561999	0	0.00665018	0	0.00643933	0.103537	0.00979553	0.00289812	0	0	0	0	0	0	0	0	0	0	0	0	0	1	0	0	0	0
MAG47	78.78	0.86	2295599	d__Bacteria	p__Pseudomonadota	c__Gammaproteobacteria	o__Pseudomonadales	f__Halieaceae	g__Luminiphilus	s__Luminiphilus sp009886815	0.0183197	0.0244158	0.0507577	0.0166002	0.0579029	0.0552394	0.12897	0.110835	0.172595	0.34252	0.00938449	0.0432348	0.00408339	0.00720744	0	0.00883716	0.00327039	0.0604485	0.118755	0.0742401	0.191547	0.208081	0.00225731	0.0193765	0	3	0	0	0	0	0	0	0	1	0	0	0	0	0
MAG48	82.81	1.23	1154468	d__Bacteria	p__Pseudomonadota	c__Gammaproteobacteria	o__SAR86	f__D2472	g__MED-G78	s__	0.13688	0.102728	0.0437069	0.037459	0	0.00952102	0.0469125	0.00978328	0.0132174	2.33247	0.113802	0.0208004	0.05062	0.0495134	0	0.0183614	0	0.00634185	0.0231589	0.00728689	0.0101399	1.24613	0.0452967	0.0123322	0	1	0	0	0	0	0	0	1	1	0	0	0	0	0
MAG49	90.5	3.97	929681	d__Bacteria	p__Marinisomatota	c__Marinisomatia	o__Marinisomatales	f__Marinisomataceae	g__Marinisoma	s__Marinisoma atlanticum	0.631074	0.16988	0.0253504	0.00869942	0	0	0.0231076	0	0	0.00200421	0	0	0.377832	0.144127	0	0.0074743	0	0	0.0191296	0	0	0	0	0	0	1	0	0	0	0	0	0	0	0	0	0	0	0	0
MAG5	99.98	0.11	3030578	d__Bacteria	p__Pseudomonadota	c__Alphaproteobacteria	o__Sphingomonadales	f__Sphingomonadaceae	g__Alteriqipengyuania	s__	0	0	0	0	0	0	0	0	0.00998627	0	0	0.123027	0	0	0	0	0	0	0	0	0	0	0	0	0	1	0	0	0	0	0	0	0	1	2	0	0	0	0
MAG50	73.97	0.32	1515174	d__Bacteria	p__Pseudomonadota	c__Alphaproteobacteria	o__Rhodobacterales	f__Rhodobacteraceae	g__Planktomarina	s__Planktomarina sp022425445	0.0720624	0.0444356	0.132744	0.185417	0.0650131	0.393829	0.189203	0.241224	0.0461416	0.00786911	0.00348888	0.00810894	0.0157191	0.0225144	0.0873004	0.10876	0.0875698	0.417406	0.174624	0.173289	0.0481741	0.00295206	0	0.00457478	0	0	0	0	0	1	0	0	0	0	1	0	0	0	0
MAG51	72.7	0.14	1729732	d__Bacteria	p__Cyanobacteriota	c__Cyanobacteriia	o__PCC-6307	f__Cyanobiaceae	g__Synechococcus_C	s__Synechococcus_C sp014279835	0.202722	0.0621305	0.136964	0.0130647	0.00301895	0	0.0401252	0.01651	0.0314665	0.380098	0.0479243	0.0904734	0.105524	0.0388431	0.0284932	0.00785119	0	0.00335682	0.0216124	0.0106328	0.02881	0.227814	0.0301895	0.0668878	0	1	0	0	0	0	0	0	0	0	0	0	0	0	0
MAG52	81.36	1.53	1545314	d__Bacteria	p__Bacteroidota	c__Bacteroidia	o__Flavobacteriales	f__Flavobacteriaceae	g__SGZJ01	s__SGZJ01 sp004213995	0.350148	0.392435	3.78236	1.04059	1.7962	0.35347	0.456035	0.838253	0.295721	0.332299	0.305262	0.170854	0.0888916	0.182605	0.248777	0.616913	0.395265	0.203527	0.210602	0.412773	0.16355	0.19877	0.176229	0.105492	0	0	0	0	0	0	0	0	0	0	0	0	0	0	0
MAG53	82.46	0	1029056	d__Bacteria	p__Pseudomonadota	c__Alphaproteobacteria	o__Rickettsiales	f__Midichloriaceae	g__Bandiella	s__Bandiella sp905479795	0.00422347	0.0161938	0.0183929	0.0107758	0	0	0.0103895	0.0900357	0.0149197	0	0.00152211	0.0348184	0.00450762	0.0128411	0	0.00702521	0.00643015	0.000954885	0.0100327	0.0448172	0.00770086	0	0.00159568	0.0250331	0	0	0	0	0	0	0	0	0	0	0	0	0	0	0
MAG54	97.17	0.45	2287191	d__Bacteria	p__Pseudomonadota	c__Gammaproteobacteria	o__Pseudomonadales	f__Porticoccaceae	g__HTCC2207	s__HTCC2207 sp025153755	0	0	0.016512	0.0153507	0.206036	0.0819469	0.00921	0.00440469	0	0	0	0	0	0.000918243	0.0104705	0.0145688	0.180955	0.081244	0.00895646	0.0062842	0.00290536	0	0	0	0	3	1	0	0	0	0	0	1	2	2	0	0	0	0
MAG55	94.1	1.79	2172175	d__Bacteria	p__Pseudomonadota	c__Alphaproteobacteria	o__Puniceispirillales	f__Puniceispirillaceae	g__Puniceispirillum	s__	0	0	0	0.00326895	0	0.01934	0.0181546	0.0403559	0.112694	0.00837588	0.043373	0.0571479	0	0	0	0.00385743	0	0.0249449	0.0180494	0.0365874	0.142787	0.0158841	0.0301015	0.0381802	0	1	0	0	0	1	0	0	1	0	1	0	0	0	0
MAG56	79.67	0.22	1083507	d__Bacteria	p__Pseudomonadota	c__Gammaproteobacteria	o__SAR86	f__D2472	g__SCGC-AAA076-P13	s__SCGC-AAA076-P13 sp905478035	0.515991	0.447769	0.172705	1.1477	0.191963	0.621426	0.788711	2.1645	1.53656	0.39657	1.11006	0.975385	0.209413	0.229445	0.101658	0.560512	0.174696	0.40207	0.376949	1.19224	1.09933	0.295038	0.460292	0.640145	0	0	0	0	0	0	0	0	0	0	0	0	0	0	0
MAG57	91.43	2.2	1782775	d__Archaea	p__Thermoplasmatota	c__Poseidoniia	o__Poseidoniales	f__Poseidoniaceae	g__Poseidonia	s__Poseidonia sp002494645	0.0123334	0.102225	0	0.01733	0	0	0	0	0	0	0	0	0.0109721	0.131684	0	0.0132537	0	0	0	0	0	0	0	0	0	0	0	0	0	0	0	0	0	0	0	0	0	0	0
MAG58	77.52	2.11	1909839	d__Bacteria	p__Bacteroidota	c__Bacteroidia	o__Flavobacteriales	f__Flavobacteriaceae	g__SCGC-AAA160-P02	s__SCGC-AAA160-P02 sp943789455	0.0791557	0.182945	3.90611	0.915786	12.8783	0.408257	0.143238	0.376886	0.125949	0.0214409	0.0468607	0.0714537	0.0250977	0.0933061	0.737853	0.656609	3.41964	0.281827	0.0767981	0.194322	0.078401	0.0215958	0.0371746	0.060537	0	1	0	0	0	0	0	0	0	0	0	0	0	0	0
MAG59	98.91	0.37	2213590	d__Bacteria	p__Bacteroidota	c__Bacteroidia	o__Flavobacteriales	f__UA16	g__UA16	s__UA16 sp028823145	0.363844	0.224492	0.0267765	0.0126222	0	0	0	0	0	0	0	0	0.11263	0.120959	0	0.00625269	0	0	0	0	0	0	0	0	0	1	0	0	0	0	0	0	0	0	0	0	0	0	0
MAG6	75.86	0.1	2559040	d__Bacteria	p__Bacteroidota	c__Bacteroidia	o__Flavobacteriales	f__Parvicellaceae	g__UBA10066	s__UBA10066 sp905480225	0.0631729	0.0576747	0.128517	0.0142507	0	0	0	0	0	0	0	0	0.0232364	0.0331244	0.0089913	0.00697403	0	0	0	0	0	0	0	0	0	0	0	0	0	0	0	0	0	0	0	0	0	0	0
MAG60	84.38	0.03	1925152	d__Bacteria	p__Pseudomonadota	c__Alphaproteobacteria	o__Rhodobacterales	f__Rhodobacteraceae	g__GCA-002712045	s__GCA-002712045 sp002683355	0.0784409	0.0550378	0.0166356	0.0199378	0	0	0.0568088	0.00652892	0	0	0.01825	0.0447907	0.0371309	0.0327659	0	0.0115449	0	0.000895344	0.0295784	0.00400217	0.00230807	0	0.00826186	0.0271963	0	0	0	0	1	1	0	0	0	0	1	0	1	0	0
MAG61	94.26	2.75	2177104	d__Bacteria	p__Pseudomonadota	c__Alphaproteobacteria	o__Rhodobacterales	f__Rhodobacteraceae	g__GCA-2697345	s__GCA-2697345 sp002697345	0.213634	0.193866	0.0224521	0.106147	0	0.0115428	0.0782667	0.0133453	0	0	0.0118396	0.0367224	0.12435	0.138471	0.0108339	0.0658028	0	0.00952896	0.0498455	0.00889	0.00104182	0	0.00563894	0.0253224	0	0	0	0	1	1	0	1	1	2	1	0	0	0	0
MAG62	82.39	1.17	1939835	d__Bacteria	p__Cyanobacteriota	c__Cyanobacteriia	o__PCC-6307	f__Cyanobiaceae	g__Synechococcus_C	s__Synechococcus_C sp014279835	0.20783	0.0631762	0.139805	0.0131007	0.0055776	0	0.0288751	0.0168306	0.0325268	0.38864	0.0573464	0.0957294	0.143883	0.0500247	0.0348764	0.0103486	0	0.00394922	0.0253747	0.0125416	0.0340923	0.246567	0.0503181	0.102884	0	1	0	0	0	0	0	0	0	0	0	0	0	0	0
MAG63	88.09	1.16	1470333	d__Bacteria	p__Bacteroidota	c__Bacteroidia	o__Flavobacteriales	f__BACL11	g__GCA-2683775	s__GCA-2683775 sp002683775	0.0979601	0.0523224	0.0127526	0.029191	0	0.00941619	0.0125289	0	0	0	0	0.0136747	0.0323362	0.0284607	0	0.0210709	0.0022913	0.00601058	0.008221	0	0	0	0	0.00758311	0	0	0	0	0	0	0	0	0	0	0	0	0	0	0
MAG64	91.85	0.17	1471285	d__Bacteria	p__Pseudomonadota	c__Gammaproteobacteria	o__Pseudomonadales	f__Porticoccaceae	g__HTCC2207	s__	0	0	0	0	0	0.0393039	0.191855	0.0422479	0.0424695	0	0	0	0	0	0	0	0	0.0523325	0.160163	0.0344054	0.0491328	0	0	0	0	1	0	0	0	0	0	0	0	0	2	0	0	0	0
MAG65	84.85	4.5	2988992	d__Bacteria	p__Pseudomonadota	c__Alphaproteobacteria	o__Rhodobacterales	f__Rhodobacteraceae	g__Paracoccus	s__Paracoccus sp002294185	0.0179609	0.0441501	0	0.0471962	0	0.0956543	0.0223498	0.026822	0	0	0.00789647	0.0177757	0	0.00409515	0	0.00873589	0	0.0123314	0.0222295	0.0145382	0.0217031	0	0.00598872	0.00539224	0	0	0	0	0	0	0	0	0	0	0	0	0	0	0
MAG66	99.99	0	4453265	d__Bacteria	p__Pseudomonadota	c__Gammaproteobacteria	o__Pseudomonadales	f__Alcanivoracaceae	g__Alloalcanivorax	s__	0	0	0	0	0	0	0	0.0297663	0.230887	0	0.00702824	0	0	0	0	0	0	0	0	0.0171479	0.0393661	0	0	0	0	1	0	0	0	0	0	0	0	4	3	0	0	0	0
MAG67	77.98	1.54	1141868	d__Bacteria	p__Pseudomonadota	c__Gammaproteobacteria	o__SAR86	f__D2472	g__SCGC-AAA076-P13	s__	0.0714013	0.0524583	0.0236747	0.11899	0.0168922	0.104466	0.174178	0.391574	0.35682	0.59299	0.148079	0.190525	0.0295978	0.0285142	0	0.0558249	0.0109185	0.0748056	0.0841678	0.219431	0.284615	0.377209	0.0601192	0.13682	0	1	0	0	0	0	0	0	0	0	0	0	0	0	0
MAG68	84.41	0	2342052	d__Bacteria	p__Pseudomonadota	c__Alphaproteobacteria	o__Rhodobacterales	f__Rhodobacteraceae	g__Planktomarina	s__Planktomarina sp002683685	0.0239074	0.012955	0.0596497	0.0413803	0.0837579	0.310122	0.178651	0.616622	0.875836	0.311201	0.43369	0.369529	0	0.00492027	0.0146446	0.0223127	0.0167776	0.317885	0.158084	0.420254	0.943044	0.205129	0.223814	0.178693	0	0	0	0	0	1	0	2	0	1	1	0	1	0	0
MAG69	71.72	0.36	2061724	d__Bacteria	p__Pseudomonadota	c__Alphaproteobacteria	o__Rhodobacterales	f__Rhodobacteraceae	g__MED-G52	s__MED-G52 sp002711145	0.068931	0.0453294	0.0334808	0.081194	0	0.0683736	0.0720983	0.0899377	0.0465414	0.0573814	0.205827	0.310126	0.0277833	0.0243338	0	0.0329543	0	0.0507678	0.0417169	0.0495863	0.0401514	0.0673889	0.101998	0.18463	0	0	0	0	2	1	0	1	1	1	2	0	1	0	0
MAG7	77.07	0.51	1169939	d__Bacteria	p__Pseudomonadota	c__Alphaproteobacteria	o__Pelagibacterales	f__AG-422-B15	g__CACCCN01	s__CACCCN01 sp028412835	0.0224576	0.0161204	0.00578994	0.0103601	0	0	0.00309005	0	0.0129927	0.0824066	0.124849	0.132121	0.0247634	0.0142345	0	0.00751095	0	0	0.00282509	0.0011665	0.0174869	0.0696577	0.125247	0.134705	0	0	0	0	1	0	0	0	1	0	0	0	1	0	0
MAG70	99.81	0.01	2325949	d__Bacteria	p__Pseudomonadota	c__Alphaproteobacteria	o__Rhodobacterales	f__Rhodobacteraceae	g__Planktomarina	s__Planktomarina temperata	1.70108	0.797427	3.08707	1.11124	2.48827	2.40338	1.18692	1.73687	0.811201	0.142878	0.0565118	0.096476	0.376477	0.401816	1.23139	0.644973	1.03315	2.62395	1.12993	1.25007	0.941335	0.102165	0.0542861	0.0598381	0	0	0	0	0	1	0	0	1	1	1	0	1	0	0
MAG71	81.28	0.01	1455044	d__Archaea	p__Thermoplasmatota	c__Poseidoniia	o__Poseidoniales	f__Thalassarchaeaceae	g__UBA36	s__	0.214258	0.139862	0	0	0	0	0	0	0	0	0	0	0.187468	0.215024	0	0	0	0	0.00648541	0	0	0	0	0	0	0	0	0	0	0	0	0	0	0	0	0	0	0	0
MAG72	86.82	2.37	1634777	d__Bacteria	p__Pseudomonadota	c__Alphaproteobacteria	o__Caulobacterales	f__Maricaulaceae	g__Hellea	s__Hellea sp905477785	0.0398707	0.0502156	0.149215	0.0956076	0.0187601	0.0242433	0.0278663	0.0113367	0	0	0	0	0.0119155	0.0258113	0.0422895	0.0603411	0.0125203	0.0216718	0.0188601	0.00816504	0	0	0	0	0	1	0	0	0	0	0	1	1	2	1	0	0	0	0
MAG73	87.74	0.39	2461303	d__Bacteria	p__Actinomycetota	c__Acidimicrobiia	o__Acidimicrobiales	f__Ilumatobacteraceae	g__Ilumatobacter_A	s__Ilumatobacter_A sp002711735	0.012115	0.0114614	0.0197524	0.00595452	0	0.00374804	0.204781	0.0148351	0.0053719	0	0	0.00677082	0	0.0026573	0	0.00171403	0	0.00505672	0.16548	0.00856368	0.00505713	0	0	0.00302654	0	0	0	0	0	0	0	0	0	0	1	1	0	0	0
MAG74	91.68	2.84	1833241	d__Bacteria	p__Bacteroidota	c__Bacteroidia	o__Flavobacteriales	f__Flavobacteriaceae	g__GCA001735715	s__GCA001735715 sp001735715	0	0	0	0	0	0	0	0	0.00782856	0.0547947	0.00989391	0.0374484	0	0	0	0	0	0	0	0	0.00575427	0.0468047	0.00891556	0.0407377	0	0	0	0	0	0	0	0	0	0	0	0	0	0	0
MAG75	93.96	1.02	2605576	d__Bacteria	p__Bacteroidota	c__Bacteroidia	o__Flavobacteriales	f__UA16	g__UBA8752	s__UBA8752 sp943787435	0.0629451	0.0748593	0.0352943	0.230535	0.0226774	0.336771	0.177121	0.00143818	0.0217392	0	0	0.506986	0.0227164	0.0389441	0.0459161	0.111387	0.0109481	0.314723	0.134495	0.00183394	0.0183475	0	0	0.195144	0	0	0	0	0	0	0	0	0	0	0	0	0	0	0
MAG76	91.62	0.79	6846285	d__Bacteria	p__Planctomycetota	c__Planctomycetia	o__Pirellulales	f__Pirellulaceae	g__Rubripirellula	s__	0.313938	0.115612	0.18786	0.0130261	0	0	0.0443391	0	0	0	0	0	0.0582473	0.0394465	0	0.00402507	0	0	0.0228667	0	0	0	0	0	0	0	0	0	0	0	0	0	0	0	0	0	0	0	0
MAG77	92.64	1.18	1775732	d__Bacteria	p__Pseudomonadota	c__Alphaproteobacteria	o__Rhodobacterales	f__Rhodobacteraceae	g__Amylibacter	s__Amylibacter sp900197625	0.379581	0.652671	1.42526	3.79639	0.285867	3.04093	2.28402	3.77979	0.567877	0.105492	1.58577	1.48845	0.188085	0.39546	1.62397	2.53048	2.15985	2.51766	1.47137	2.39722	0.427132	0.188786	1.18756	1.49186	1	0	0	0	0	1	0	1	1	2	1	0	0	0	0
MAG78	79.05	2.03	1135752	d__Bacteria	p__Pseudomonadota	c__Gammaproteobacteria	o__SAR86	f__D2472	g__SCGC-AAA076-P13	s__	0.141679	0.079917	0.197055	0.080767	0	0.0377598	0.0829683	0.16751	0.566148	17.7593	5.17194	3.42321	0.0652463	0.0430637	0	0.0318474	0	0.018481	0.037965	0.0858906	0.425972	11.1025	1.95979	2.25826	0	1	0	0	0	0	0	0	1	1	0	0	0	0	0
MAG79	93.47	0.33	1284342	d__Bacteria	p__Pseudomonadota	c__Gammaproteobacteria	o__Pseudomonadales	f__Porticoccaceae	g__Porticoccus	s__Porticoccus sp002390525	0	0	0	0.0109721	0	0.0234875	0.0557617	0.0126405	0.00743712	0.175372	0.0604901	0.043219	0	0.00235228	0	0.00993026	0	0.0390314	0.0481227	0.0106672	0.00853959	0.142195	0.0539776	0.0370665	0	0	0	0	0	0	0	0	0	0	1	0	0	0	0
MAG8	85.95	0.12	1836840	d__Bacteria	p__Bacteroidota	c__Bacteroidia	o__Flavobacteriales	f__Flavobacteriaceae	g__Arcticimaribacter	s__Arcticimaribacter forsetii	0.184983	0.149831	3.55961	0.216238	0.446622	0.0291576	0.0360937	0.00254647	0	0	0	0	0.0781177	0.125967	1.30987	0.341013	0.228677	0.0237297	0.0212559	0.00505896	0	0	0	0	0	0	0	0	0	0	0	0	0	0	0	0	0	0	0
MAG80	93.12	2.72	1592187	d__Bacteria	p__Bacteroidota	c__Bacteroidia	o__Flavobacteriales	f__Schleiferiaceae	g__TMED14	s__	0.15097	0.0770884	0.0531582	0.0374276	0	0	0.00546212	0	0	0	0	0	0.0920597	0.0658658	0	0.0413135	0	0	0.00355361	0	0	0	0	0	0	0	0	0	0	0	0	0	0	0	0	0	0	0	0
MAG81	100	0.95	3986162	d__Bacteria	p__Pseudomonadota	c__Alphaproteobacteria	o__Bin95	f__Bin95	g__VMCJ01	s__	0	0	0	0	0	0	0	0	0	0	0.0126538	0.139828	0	0	0	0	0	0	0	0	0	0	0.00817994	0.045982	0	0	0	0	0	0	0	0	0	2	1	1	1	0	0
MAG82	97.81	0.06	2135024	d__Bacteria	p__Bacteroidota	c__Bacteroidia	o__Flavobacteriales	f__UA16	g__UBA11663	s__UBA11663 sp938085425	0.0513358	0.200989	0.237526	0.763147	0.0396414	0.153656	0.133921	0.0129171	0.0123257	0	0	0.0312694	0.0163742	0.134325	0.112018	0.473469	0.0125108	0.155028	0.110114	0.00916247	0.0117856	0	0	0.0186956	0	0	0	0	0	0	0	0	0	0	0	0	0	0	0
MAG83	95.87	0.01	3368017	d__Bacteria	p__Pseudomonadota	c__Gammaproteobacteria	o__Burkholderiales	f__Burkholderiaceae	g__Limnobacter	s__Limnobacter sp902506325	0	0	0	0	0	0.00978143	0	0.00159117	0	0	0	0.331855	0	0	0	0	0	0.00109437	0	0.00121749	0.00119429	0	0	0.257955	0	1	0	0	0	0	0	0	0	2	2	0	0	0	1
MAG84	76.15	0.07	2123768	d__Bacteria	p__Bacteroidota	c__Bacteroidia	o__Flavobacteriales	f__Parvicellaceae	g__CALSMU01	s__	0.00817749	0.00525501	0.0111653	0	0	0	0	0	0	0	0.00150265	0.0773886	0	0	0	0	0	0	0	0	0	0	0.00145691	0.0312072	0	0	0	0	0	0	0	0	0	0	0	0	0	0	0
MAG85	94.64	3.4	2053975	d__Bacteria	p__Pseudomonadota	c__Alphaproteobacteria	o__Rhodobacterales	f__Rhodobacteraceae	g__MED-G52	s__MED-G52 sp003332035	0.0791989	0.0477559	0.0137005	0.0247388	0	0.00297293	0.026537	0.00723946	0.00568803	0	0.0159436	0.0307342	0.03327	0.0304496	0	0.0176368	0	0.00453596	0.0228938	0.00558703	0.00608571	0.00196377	0.0112345	0.0229531	0	0	0	0	0	1	0	2	0	2	2	0	0	0	0
MAG86	86.18	3.25	1890236	d__Bacteria	p__Pseudomonadota	c__Gammaproteobacteria	o__Nitrosococcales	f__Methylophagaceae	g__GCA-002733105	s__	0	0	0	0	0	0.111232	0	0	0	0	0	0	0	0	0	0	0	0.0560336	0	0	0	0	0	0	0	0	0	0	0	0	0	0	0	0	0	0	0	0	0
MAG87	94.41	0.75	2294970	d__Bacteria	p__Bacteroidota	c__Bacteroidia	o__Flavobacteriales	f__Flavobacteriaceae	g__Polaribacter	s__Polaribacter sp018608545	0	0	0.0321991	0	1.2414	0.367512	0.0809939	0.103912	0.147146	0.00809922	0	0	0	0	0	0	0.516489	0.307029	0.0416705	0.0671412	0.118363	0.0112613	0	0	0	0	0	0	0	0	0	0	0	0	0	0	0	0	0
MAG88	74.12	1.77	2361946	d__Bacteria	p__Pseudomonadota	c__Gammaproteobacteria	o__Pseudomonadales	f__Halieaceae	g__Luminiphilus	s__Luminiphilus sp009886815	0.029243	0.0155379	0.051497	0.0165606	0.0588151	0.0551821	0.127368	0.110051	0.17064	0.345313	0.00983352	0.0445503	0.00374777	0.00685077	0	0.0084547	0.00272432	0.0602387	0.116453	0.0724785	0.188655	0.201	0.00185664	0.0186809	0	2	0	0	0	0	0	0	1	1	1	0	0	0	0
MAG89	84.89	0.14	2848234	d__Bacteria	p__Pseudomonadota	c__Gammaproteobacteria	o__Pseudomonadales	f__Halieaceae	g__Luminiphilus	s__Luminiphilus sp009886815	0.0152147	0.012532	0.0467055	0.0172313	0.0560927	0.0722778	0.135343	0.127216	0.18329	0.357218	0.015105	0.0563847	0.00180598	0.0054388	0	0.00853862	0.00299582	0.0687807	0.12314	0.0836894	0.199745	0.214955	0.00437731	0.0230015	0	3	0	0	0	0	0	0	1	1	1	0	0	0	0
MAG9	92.09	3.12	1543879	d__Archaea	p__Thermoplasmatota	c__Poseidoniia	o__Poseidoniales	f__Thalassarchaeaceae	g__MGIIb-O3	s__MGIIb-O3 sp943841885	0.21544	0.502989	0.0109623	0.0837421	0	0	0.114755	0	0	0	0	0	0.208628	0.51329	0	0.0407253	0	0.00385203	0.0827114	0.0022838	0	0	0	0	0	0	0	0	0	0	0	0	0	0	1	0	0	0	0
MAG90	84.72	2.48	2155900	d__Bacteria	p__Pseudomonadota	c__Gammaproteobacteria	o__Pseudomonadales	f__Halieaceae	g__Luminiphilus	s__Luminiphilus sp943840615	0.199934	0.0755071	0.0923886	0.0145258	0	0	0.0155998	0	0	0.0480044	0	0	0.0392718	0.037931	0	0.00885498	0	0	0.018096	0	0	0.0343694	0	0	0	2	0	0	0	0	0	0	1	2	1	0	0	0	1
MAG91	91.12	2.11	1858616	d__Bacteria	p__Bacteroidota	c__Bacteroidia	o__Flavobacteriales	f__Flavobacteriaceae	g__MAG-120531	s__MAG-120531 sp000173115	0.151612	0.038475	0.10639	0.00535233	0.00306344	0	0.135493	0.103178	0	0	0	0	0.043537	0.0219904	0.0152959	0.00467404	0	0	0.104665	0.0780418	0	0	0	0	0	0	0	0	0	0	0	0	0	0	0	0	0	0	0
MAG92	80.14	3.53	1639274	d__Bacteria	p__Bacteroidota	c__Bacteroidia	o__Flavobacteriales	f__Flavobacteriaceae	g__GCA-002733185	s__GCA-002733185 sp024232495	0.0533806	0.0843995	1.09066	0.33951	0.781729	0.170734	0.385748	0.262073	0.227777	0.0787057	0	0.0491581	0.0169134	0.0345691	0.130087	0.159541	0.155464	0.0819812	0.145954	0.0946219	0.103749	0.0456112	0	0.0403275	0	0	0	0	0	0	0	0	0	0	0	0	0	0	0
MAG93	100	0.82	2336977	d__Bacteria	p__Pseudomonadota	c__Gammaproteobacteria	o__Pseudomonadales	f__Pseudohongiellaceae	g__UBA9145	s__UBA9145 sp001438145	0.0914042	0.0219156	0.0146006	0.0182504	0.0155906	0.180575	0.0912279	0.0552788	0.0311924	0.0348316	0.00156281	0.0120924	0.024144	0.0149593	0	0.0122219	0.00410027	0.193723	0.0844903	0.0452489	0.0350094	0.0163997	0	0.00570519	0	1	0	0	0	0	0	0	0	0	1	0	0	0	0
MAG94	77.26	3	1796856	d__Bacteria	p__Pseudomonadota	c__Gammaproteobacteria	o__Pseudomonadales	f__Halieaceae	g__Luminiphilus	s__	0.00624356	0	0.0170751	0.00454451	0.00820674	0.01595	0.0636563	0.0188924	0.0254333	0.43659	0.0180787	0.0243656	0	0.00111818	0	0.00163589	0	0.0180813	0.0611567	0.0138696	0.0301133	0.313671	0.00489552	0.0110394	0	2	0	0	0	0	0	0	0	0	1	0	0	0	0
MAG95	93.64	1.17	2405203	d__Bacteria	p__Pseudomonadota	c__Alphaproteobacteria	o__Rhodobacterales	f__Rhodobacteraceae	g__MED-G52	s__MED-G52 sp029248915	0.0281105	0.0263	0.00912225	0.0378737	0	0.00760827	0.0308767	0.0119178	0.0135004	0	0.0589963	0.10303	0.0104423	0.0147483	0	0.0235706	0	0.00746408	0.0231395	0.00831433	0.0119304	0	0.0284081	0.0677029	0	0	0	0	0	1	0	0	0	2	2	0	0	0	0
MAG96	85.04	4.83	2520682	d__Bacteria	p__Actinomycetota	c__Acidimicrobiia	o__Acidimicrobiales	f__Poriferisodaliceae	g__MedAcidi-G3	s__MedAcidi-G3 sp000817105	0.0995905	0.0141214	0.0024959	0	0	0	0	0	0	0	0	0	0.0349131	0.00891107	0	0	0	0	0	0	0	0	0	0	0	0	0	0	0	0	0	0	0	1	0	0	0	0	0
MAG97	86.1	0.45	1906102	d__Bacteria	p__Pseudomonadota	c__Gammaproteobacteria	o__Pseudomonadales	f__Porticoccaceae	g__HTCC2207	s__	0	0	0	0	0	0.0107318	0.00811276	0.125808	0.0068168	0	0	0	0	0	0	0	0	0.0168069	0.010592	0.119823	0.0103541	0	0	0	0	2	1	0	0	0	0	0	1	2	1	0	0	0	0
MAG98	80.15	0.01	1642186	d__Bacteria	p__Cyanobacteriota	c__Cyanobacteriia	o__PCC-6307	f__Cyanobiaceae	g__Synechococcus_C	s__Synechococcus_C sp014279835	0.208106	0.064676	0.160078	0.0136418	0.00614095	0.00138235	0.0265239	0.0148071	0.0298751	0.293528	0.040136	0.0865598	0.124922	0.0539752	0.0345734	0.0112159	0	0.00382862	0.0243805	0.0106775	0.0304592	0.183905	0.0663302	0.0971218	0	1	0	0	0	0	0	0	0	0	0	0	0	0	0
MAG99	95.03	0.44	2249001	d__Bacteria	p__Bacteroidota	c__Bacteroidia	o__Flavobacteriales	f__UA16	g__UBA974	s__UBA974 sp905480095	0.229098	0.25178	0.191701	0.0973517	0	0.00668067	0	0	0	0	0	0	0.110803	0.141597	0.0748377	0.0498709	0.00357864	0.00482981	0	0	0	0	0	0	0	0	0	0	0	0	0	0	0	0	0	0	0	0	0
											29.8349	21.0288	51.3678	29.1168	51.9624	33.1457	34.1255	42.3778	26.7104	50.5542	23.4329	28.7709	13.082	14.1229	14.2279	19.2367	24.4896	30.0839	25.4357	29.7476	25.0937	33.7005	14.4674	19.3511
[truncated: 8 more columns]
